# Supplementary material for: The Dry Season Shuffle: Gorges Provide Refugia for Animal Communities in Tropical Savannah Ecosystems
Source: PLoS One. 2015 Jul 2;10(7):e0131186. doi: 10.1371/journal.pone.0131186 (PMC4489734; doi:10.1371/journal.pone.0131186)
Supplement: S1 Table — (XLSX) [file pone.0131186.s001.xlsx]

## Sheet: 2011
number	year	date	species	group1	group2	group3	position	trap type
1	2011	2013-05-27	cbil	atfrog	frog	amphibian	i	p
2	2011	2013-05-27	cbil	atfrog	frog	amphibian	i	p
3	2011	2013-05-27	cbil	atfrog	frog	amphibian	i	p
4	2011	2013-05-27	cbil	atfrog	frog	amphibian	i	p
5	2011	2013-05-27	mmain	skink	lizard	reptile	o	p
6	2011	2013-05-27	platy	bfrog	frog	amphibian	o	p
7	2011	2013-05-27	dtin	pygo	lizard	reptile	o	f
8	2011	2013-05-27	cbil	atfrog	frog	amphibian	o	f
9	2011	2013-05-27	uspp	bfrog	frog	amphibian	i	p
10	2011	2013-05-27	uspp	bfrog	frog	amphibian	o	p
11	2011	2013-05-27	uspp	bfrog	frog	amphibian	o	p
12	2011	2013-05-27	cbil	atfrog	frog	amphibian	o	p
13	2011	2013-05-27	cbil	atfrog	frog	amphibian	o	p
14	2011	2013-05-27	lnas	atfrog	frog	amphibian	o	p
15	2011	2013-05-27	line	atfrog	frog	amphibian	o	p
16	2011	2013-05-27	line	atfrog	frog	amphibian	o	p
17	2011	2013-05-27	uspp	bfrog	frog	amphibian	o	p
18	2011	2013-05-27	uspp	bfrog	frog	amphibian	o	p
19	2011	2013-05-27	uspp	bfrog	frog	amphibian	o	p
20	2011	2013-05-27	cbil	atfrog	frog	amphibian	o	p
21	2011	2013-05-27	cbil	atfrog	frog	amphibian	o	p
22	2011	2013-05-27	cbil	atfrog	frog	amphibian	o	p
23	2011	2013-05-27	paus	tsnake	snake	reptile	o	f
24	2011	2013-05-27	uspp	bfrog	frog	amphibian	o	p
25	2011	2013-05-27	uspp	bfrog	frog	amphibian	o	p
26	2011	2013-05-27	uspp	bfrog	frog	amphibian	o	p
27	2011	2013-05-27	line	atfrog	frog	amphibian	o	p
28	2011	2013-05-27	line	atfrog	frog	amphibian	o	p
29	2011	2013-05-27	pmac	marsupial	mammal	mammal	o	f
30	2011	2013-05-27	pten	skink	lizard	reptile	o	f
31	2011	2013-05-28	cino	skink	lizard	reptile	i	f
32	2011	2013-05-28	cino	skink	lizard	reptile	o	f
33	2011	2013-05-28	dpap	tsnake	snake	reptile	i	f
34	2011	2013-05-28	dpap	tsnake	snake	reptile	o	f
35	2011	2013-05-28	cbil	atfrog	frog	amphibian	i	p
36	2011	2013-05-29	cbil	atfrog	frog	amphibian	i	p
37	2011	2013-05-30	cbil	atfrog	frog	amphibian	i	p
38	2011	2013-05-31	cbil	atfrog	frog	amphibian	i	p
39	2011	2013-06-01	cbil	atfrog	frog	amphibian	i	p
40	2011	2013-06-02	cbil	atfrog	frog	amphibian	i	p
41	2011	2013-06-03	cbil	atfrog	frog	amphibian	i	p
42	2011	2013-06-04	cbil	atfrog	frog	amphibian	i	p
43	2011	2013-05-28	crob	skink	lizard	reptile	o	f
44	2011	2013-05-28	mmain	skink	lizard	reptile	i	p
45	2011	2013-05-28	tmau	asnake	snake	reptile	o	p
46	2011	2013-05-28	line	atfrog	frog	amphibian	o	f
47	2011	2013-05-28	lnas	atfrog	frog	amphibian	o	f
48	2011	2013-05-28	cino	skink	lizard	amphibian	i	f
49	2011	2013-05-28	cbil	atfrog	frog	amphibian	o	f
50	2011	2013-05-28	cino	skink	lizard	reptile	o	p
51	2011	2013-05-28	cbil	atfrog	frog	amphibian	o	p
52	2011	2013-05-28	cbil	atfrog	frog	amphibian	o	p
53	2011	2013-05-28	cbil	atfrog	frog	amphibian	o	p
54	2011	2013-05-28	uspp	bfrog	frog	amphibian	o	p
55	2011	2013-05-28	brqu	bird	bird	bird	o	p
56	2011	2013-05-28	crob	skink	lizard	reptile	o	f
57	2011	2013-05-28	line	atfrog	frog	amphibian	o	p
58	2011	2013-05-28	uspp	bfrog	frog	amphibian	o	p
59	2011	2013-05-28	cbil	atfrog	frog	amphibian	o	p
60	2011	2013-05-28	cino	skink	lizard	reptile	o	f
61	2011	2013-05-28	dpap	tsnake	snake	reptile	o	f
62	2011	2013-05-28	cruf	skink	lizard	reptile	i	f
63	2011	2013-05-28	line	atfrog	frog	amphibian	o	x
64	2011	2013-05-28	paus	tsnake	snake	reptile	o	x
65	2011	2013-05-28	cmet	skink	lizard	reptile	o	x	***
66	2011	2013-05-29	cgra	skink	lizard	reptile	i	f
67	2011	2013-05-29	cbil	atfrog	frog	amphibian	i	p
68	2011	2013-05-29	cbil	atfrog	frog	amphibian	i	p
69	2011	2013-05-29	cbil	atfrog	frog	amphibian	i	p
70	2011	2013-05-29	cbil	atfrog	frog	amphibian	i	p
71	2011	2013-05-29	cbil	atfrog	frog	amphibian	i	p
72	2011	2013-05-29	cbil	atfrog	frog	amphibian	i	p
73	2011	2013-05-29	cbil	atfrog	frog	amphibian	i	p
74	2011	2013-05-29	cbil	atfrog	frog	amphibian	i	p
75	2011	2013-05-29	cbil	atfrog	frog	amphibian	i	p
76	2011	2013-05-29	cpan	skink	lizard	reptile	o	f
77	2011	2013-05-29	crob	skink	lizard	reptile	i	p
78	2011	2013-05-29	dpap	tsnake	snake	reptile	o	f
79	2011	2013-05-29	lpall	atfrog	frog	amphibian	o	f
80	2011	2013-05-29	cbil	atfrog	frog	amphibian	o	p
81	2011	2013-05-29	cbil	atfrog	frog	amphibian	o	p
82	2011	2013-05-29	tmau	asnake	snake	reptile	o	p
83	2011	2013-05-29	cbil	atfrog	frog	amphibian	o	p
84	2011	2013-05-29	crob	skink	lizard	reptile	o	f
85	2011	2013-05-29	uspp	bfrog	frog	amphibian	o	p
86	2011	2013-05-29	uspp	bfrog	frog	amphibian	o	p
87	2011	2013-05-29	uspp	bfrog	frog	amphibian	o	p
88	2011	2013-05-29	uspp	bfrog	frog	amphibian	o	p
89	2011	2013-05-29	line	atfrog	frog	amphibian	o	p
90	2011	2013-05-29	dpap	tsnake	snake	reptile	o	f
91	2011	2013-05-29	cruf	skink	lizard	reptile	o	f
92	2011	2013-05-29	paus	tsnake	snake	reptile	o	x
93	2011	2013-05-29	pten	tsnake	snake	reptile	o	x
94	2011	2013-05-29	cino	skink	lizard	reptile	o	x
95	2011	2013-05-29	dpap	tsnake	snake	reptile	o	x
96	2011	2013-05-30	cbil	atfrog	frog	amphibian	i	p
97	2011	2013-05-30	cbil	atfrog	frog	amphibian	i	p
98	2011	2013-05-30	cbil	atfrog	frog	amphibian	i	p
99	2011	2013-05-30	cbil	atfrog	frog	amphibian	i	p
100	2011	2013-05-30	cbil	atfrog	frog	amphibian	i	p
101	2011	2013-05-30	cbil	atfrog	frog	amphibian	i	p
102	2011	2013-05-30	cbil	atfrog	frog	amphibian	i	p
103	2011	2013-05-30	cbil	atfrog	frog	amphibian	i	p
104	2011	2013-05-30	cbil	atfrog	frog	amphibian	i	p
105	2011	2013-05-30	cbil	atfrog	frog	amphibian	i	p
106	2011	2013-05-30	cbil	atfrog	frog	amphibian	i	p
107	2011	2013-05-30	cbil	atfrog	frog	amphibian	i	p
108	2011	2013-05-30	cbil	atfrog	frog	amphibian	i	p
109	2011	2013-05-30	cbil	atfrog	frog	amphibian	i	p
110	2011	2013-05-30	cbil	atfrog	frog	amphibian	i	p
111	2011	2013-05-30	cbil	atfrog	frog	amphibian	i	p
112	2011	2013-05-30	cbil	atfrog	frog	amphibian	i	p
113	2011	2013-05-30	cbil	atfrog	frog	amphibian	i	p
114	2011	2013-05-30	cbil	atfrog	frog	amphibian	i	p
115	2011	2013-05-30	cbil	atfrog	frog	amphibian	i	p
116	2011	2013-05-30	crob	skink	lizard	reptile	i	p
117	2011	2013-05-30	ctri	skink	lizard	reptile	i	p
118	2011	2013-05-30	crob	skink	lizard	reptile	i	f
119	2011	2013-05-30	vtri	goanna	lizard	reptile	o	f
120	2011	2013-05-30	hbin	gecko	lizard	reptile	o	f
121	2011	2013-05-30	dbor	pygo	lizard	reptile	o	f
122	2011	2013-05-30	cgra	skink	lizard	reptile	i	f
123	2011	2013-05-30	pwei	tsnake	snake	reptile	i	f
124	2011	2013-05-30	cgra	skink	lizard	reptile	o	f
125	2011	2013-05-31	cino	skink	lizard	reptile	o	f
126	2011	2013-05-31	cino	skink	lizard	reptile	i	f
127	2011	2013-05-31	uspp	bfrog	frog	amphibian	i	p
128	2011	2013-05-31	pdel	eutherian	mammal	mammal	o	f
129	2011	2013-05-31	pnan	eutherian	mammal	mammal	i	f
130	2011	2013-05-31	pten	skink	lizard	reptile	i	p
131	2011	2013-05-31	cbil	atfrog	frog	amphibian	o	p
132	2011	2013-05-31	cbil	atfrog	frog	amphibian	o	p
133	2011	2013-05-31	cbil	atfrog	frog	amphibian	o	p
134	2011	2013-05-31	cbil	atfrog	frog	amphibian	o	p
135	2011	2013-05-31	cbil	atfrog	frog	amphibian	o	p
136	2011	2013-05-31	cbil	atfrog	frog	amphibian	o	p
137	2011	2013-05-31	uspp	bfrog	frog	amphibian	o	p
138	2011	2013-05-31	cbil	atfrog	frog	amphibian	o	p
139	2011	2013-05-31	line	atfrog	frog	amphibian	o	p
140	2011	2013-05-31	cbil	atfrog	frog	amphibian	o	p
141	2011	2013-05-31	cbil	atfrog	frog	amphibian	o	p
142	2011	2013-05-31	cbil	atfrog	frog	amphibian	o	p
143	2011	2013-05-31	cbil	atfrog	frog	amphibian	o	p
144	2011	2013-05-31	cbil	atfrog	frog	amphibian	o	p
145	2011	2013-05-31	cbil	atfrog	frog	amphibian	o	p
146	2011	2013-05-31	uspp	bfrog	frog	amphibian	o	p
147	2011	2013-05-31	line	atfrog	frog	amphibian	o	p
148	2011	2013-05-31	uspp	atfrog	frog	amphibian	o	p
149	2011	2013-05-31	cino	skink	lizard	reptile	o	f
150	2011	2013-05-31	dpap	tsnake	snake	reptile	o	f
151	2011	2013-05-31	vaca	goanna	lizard	reptile	o	f
152	2011	2013-05-31	vgle	goanna	lizard	reptile	o	f
153	2011	2013-05-31	darn	dragon	lizard	reptile	o	f
154	2011	2013-05-31	eiso	skink	lizard	reptile	o	x
155	2011	2013-06-01	crob	skink	lizard	reptile	o	f
156	2011	2013-06-01	forn	tsnake	snake	reptile	o	f
157	2011	2013-06-01	vsca	goanna	lizard	reptile	o	p
158	2011	2013-06-01	lcae	atfrog	frog	amphibian	o	f
159	2011	2013-06-01	llake	eutherian	mammal	mammal	i	p
160	2011	2013-06-01	llake	eutherian	mammal	mammal	o	p
161	2011	2013-06-01	cino	skink	lizard	reptile	i	p
162	2011	2013-06-01	platy	bfrog	frog	amphibian	o	f
163	2011	2013-06-01	uspp	bfrog	frog	amphibian	o	f
164	2011	2013-06-01	cbil	atfrog	frog	amphibian	o	p
165	2011	2013-06-01	cbil	atfrog	frog	amphibian	o	p
166	2011	2013-06-01	uspp	bfrog	frog	amphibian	o	p
167	2011	2013-06-01	cbil	atfrog	frog	amphibian	o	p
168	2011	2013-06-01	uspp	bfrog	frog	amphibian	o	p
169	2011	2013-06-01	mmain	skink	lizard	reptile	i	f
170	2011	2013-06-01	uspp	bfrog	frog	amphibian	o	p
171	2011	2013-06-01	lnas	atfrog	frog	amphibian	o	p
172	2011	2013-06-01	cruf	skink	lizard	reptile	i	f
173	2011	2013-06-01	cruf	skink	lizard	reptile	i	f
174	2011	2013-06-02	camax	skink	lizard	reptile	i	f
175	2011	2013-06-02	cbil	atfrog	frog	amphibian	i	f
176	2011	2013-06-02	hpla	gecko	lizard	reptile	o	f
177	2011	2013-06-02	uspp	bfrog	frog	amphibian	i	f
178	2011	2013-06-02	ctri	skink	lizard	reptile	i	f
179	2011	2013-06-02	crob	skink	lizard	reptile	o	f
180	2011	2013-06-02	mmain	skink	lizard	reptile	o	x
181	2011	2013-06-02	mmain	skink	lizard	reptile	i	f
182	2011	2013-06-02	llake	eutherian	mammal	mammal	o	p
183	2011	2013-06-02	darn	dragon	lizard	reptile	o	f
184	2011	2013-06-02	cbil	atfrog	frog	amphibian	o	f
185	2011	2013-06-02	cbil	atfrog	frog	amphibian	o	f
186	2011	2013-06-02	uspp	bfrog	frog	amphibian	o	f
187	2011	2013-06-02	uspp	bfrog	frog	amphibian	o	p
188	2011	2013-06-02	crob	skink	lizard	reptile	o	f
189	2011	2013-06-02	cruf	skink	lizard	reptile	o	f
190	2011	2013-06-02	cino	skink	lizard	reptile	o	f
191	2011	2013-06-02	mruf	skink	lizard	reptile	o	f
192	2011	2013-06-02	cino	skink	lizard	reptile	o	f
193	2011	2013-06-02	darn	dragon	lizard	reptile	i	x
194	2011	2013-06-02	paus	tsnake	snake	reptile	o	f
195	2011	2013-06-02	paus	tsnake	snake	reptile	i	x
196	2011	2013-06-02	pten	skink	lizard	reptile	o	f
197	2011	2013-06-07	achi	tsnake	snake	reptile	o	f
198	2011	2013-06-07	cbil	atfrog	frog	amphibian	i	f
199	2011	2013-06-07	cbil	atfrog	frog	amphibian	i	f
200	2011	2013-06-07	cbil	atfrog	frog	amphibian	i	f
201	2011	2013-06-07	cbil	atfrog	frog	amphibian	i	f
202	2011	2013-06-07	cbil	atfrog	frog	amphibian	i	f
203	2011	2013-06-07	cbil	atfrog	frog	amphibian	i	f
204	2011	2013-06-07	cbil	atfrog	frog	amphibian	i	f
205	2011	2013-06-07	cbil	atfrog	frog	amphibian	i	f
206	2011	2013-06-07	cbil	atfrog	frog	amphibian	i	f
207	2011	2013-06-07	cbil	atfrog	frog	amphibian	i	f
208	2011	2013-06-07	cbil	atfrog	frog	amphibian	i	f
209	2011	2013-06-07	cbil	atfrog	frog	amphibian	i	f
210	2011	2013-06-07	cbil	atfrog	frog	amphibian	i	f
211	2011	2013-06-07	cbil	atfrog	frog	amphibian	i	f
212	2011	2013-06-07	uspp	bfrog	frog	amphibian	o	f
213	2011	2013-06-07	pten	skink	lizard	reptile	o	f
214	2011	2013-06-07	uspp	bfrog	frog	amphibian	o	p
215	2011	2013-06-07	uspp	bfrog	frog	amphibian	o	f
216	2011	2013-06-07	lbur	pygo	lizard	reptile	o	f
217	2011	2013-06-07	platy	bfrog	frog	amphibian	i	p
218	2011	2013-06-07	lbor	skink	lizard	reptile	o	p
219	2011	2013-06-07	cbil	atfrog	frog	amphibian	o	p
220	2011	2013-06-07	cbil	atfrog	frog	amphibian	o	p
221	2011	2013-06-07	cbil	atfrog	frog	amphibian	o	p
222	2011	2013-06-07	cbil	atfrog	frog	amphibian	o	p
223	2011	2013-06-07	uspp	bfrog	frog	amphibian	o	p
224	2011	2013-06-07	uspp	bfrog	frog	amphibian	o	p
225	2011	2013-06-07	lwot	atfrog	frog	amphibian	o	p
226	2011	2013-06-07	cbil	atfrog	frog	amphibian	o	p
227	2011	2013-06-07	cbil	atfrog	frog	amphibian	o	p
228	2011	2013-06-07	cbil	atfrog	frog	amphibian	o	p
229	2011	2013-06-07	cbil	atfrog	frog	amphibian	o	p
230	2011	2013-06-07	cbil	atfrog	frog	amphibian	o	p
231	2011	2013-06-07	cbil	atfrog	frog	amphibian	o	p
232	2011	2013-06-07	cbil	atfrog	frog	amphibian	o	p
233	2011	2013-06-07	uspp	bfrog	frog	amphibian	o	p
234	2011	2013-06-07	uspp	bfrog	frog	amphibian	o	p
235	2011	2013-06-07	uspp	bfrog	frog	amphibian	o	p
236	2011	2013-06-07	uspp	bfrog	frog	amphibian	o	p
237	2011	2013-06-07	uspp	bfrog	frog	amphibian	o	p
238	2011	2013-06-07	cbil	atfrog	frog	amphibian	o	p
239	2011	2013-06-07	platy	bfrog	frog	amphibian	o	p
240	2011	2013-06-07	lspp	atfrog	frog	amphibian	o	f
241	2011	2013-06-07	lspp	atfrog	frog	amphibian	o	f
242	2011	2013-06-07	lspp	atfrog	frog	amphibian	o	f
243	2011	2013-06-07	lspp	atfrog	frog	amphibian	o	f
244	2011	2013-06-07	platy	bfrog	frog	amphibian	o	f
245	2011	2013-06-07	uspp	bfrog	frog	amphibian	o	p
246	2011	2013-06-07	uspp	bfrog	frog	amphibian	o	p
247	2011	2013-06-07	uspp	bfrog	frog	amphibian	o	p
248	2011	2013-06-07	cspp	skink	lizard	reptile	o	p
249	2011	2013-06-07	hbin	gecko	lizard	reptile	o	f
250	2011	2013-06-07	crob	skink	lizard	reptile	o	f
251	2011	2013-06-07	lnas	atfrog	frog	amphibian	o	p
252	2011	2013-06-07	lnas	atfrog	frog	amphibian	o	p
253	2011	2013-06-07	uspp	bfrog	frog	amphibian	o	p
254	2011	2013-06-08	cino	skink	lizard	reptile	i	o
255	2011	2013-06-08	cbil	atfrog	frog	amphibian	i	x
256	2011	2013-06-08	lnas	atfrog	frog	amphibian	i	x
257	2011	2013-06-08	eiso	skink	lizard	reptile	i	x
258	2011	2013-06-08	dpap	tsnake	snake	reptile	i	f
259	2011	2013-06-08	cbil	atfrog	frog	amphibian	i	f
260	2011	2013-06-08	cbil	atfrog	frog	amphibian	i	f
261	2011	2013-06-08	cbil	atfrog	frog	amphibian	i	f
262	2011	2013-06-08	cbil	atfrog	frog	amphibian	i	f
263	2011	2013-06-08	cbil	atfrog	frog	amphibian	i	f
264	2011	2013-06-08	cbil	atfrog	frog	amphibian	i	f
265	2011	2013-06-08	cbil	atfrog	frog	amphibian	i	f
266	2011	2013-06-08	cbil	atfrog	frog	amphibian	i	f
267	2011	2013-06-08	cbil	atfrog	frog	amphibian	i	f
268	2011	2013-06-08	cbil	atfrog	frog	amphibian	i	f
269	2011	2013-06-08	cbil	atfrog	frog	amphibian	i	f
270	2011	2013-06-08	cino	skink	lizard	reptile	i	f
271	2011	2013-06-08	uspp	bfrog	frog	amphibian	o	f
272	2011	2013-06-08	lnas	atfrog	frog	amphibian	o	f
273	2011	2013-06-08	uspp	bfrog	frog	amphibian	o	f
274	2011	2013-06-08	lnas	atfrog	frog	amphibian	o	f
275	2011	2013-06-08	lssp	atfrog	frog	amphibian	i	f
276	2011	2013-06-08	uspp	bfrog	frog	amphibian	i	p
277	2011	2013-06-08	uspp	bfrog	frog	amphibian	i	p
278	2011	2013-06-08	uspp	bfrog	frog	amphibian	o	p
279	2011	2013-06-08	uspp	bfrog	frog	amphibian	o	p
280	2011	2013-06-08	uspp	bfrog	frog	amphibian	i	p
281	2011	2013-06-08	uspp	bfrog	frog	amphibian	o	p
282	2011	2013-06-08	vsca	goanna	lizard	reptile	i	p
283	2011	2013-06-08	uspp	bfrog	frog	amphibian	i	p
284	2011	2013-06-08	uspp	bfrog	frog	amphibian	i	p
285	2011	2013-06-08	uspp	bfrog	frog	amphibian	i	p
286	2011	2013-06-08	lnas	atfrog	frog	amphibian	i	f
287	2011	2013-06-08	cino	skink	lizard	reptile	i	f
288	2011	2013-06-08	cino	skink	lizard	reptile	o	f
289	2011	2013-06-08	platy	bfrog	frog	amphibian	o	f
290	2011	2013-06-08	lspp	atfrog	frog	amphibian	o	f
291	2011	2013-06-08	cbil	atfrog	frog	amphibian	i	p
292	2011	2013-06-08	uspp	bfrog	frog	amphibian	i	p
293	2011	2013-06-08	platy	bfrog	frog	amphibian	i	f
294	2011	2013-06-08	cpla	skink	lizard	reptile	i	f
295	2011	2013-06-08	uspp	bfrog	frog	amphibian	o	f
296	2011	2013-06-08	uspp	bfrog	frog	amphibian	o	f
297	2011	2013-06-08	lnas	atfrog	frog	amphibian	o	f
298	2011	2013-06-08	lspp	atfrog	frog	amphibian	i	p
299	2011	2013-06-08	uspp	bfrog	frog	amphibian	o	p
300	2011	2013-06-08	uspp	bfrog	frog	amphibian	o	p
301	2011	2013-06-08	lbur	pygo	lizard	reptile	o	p
302	2011	2013-06-08	lnas	atfrog	frog	amphibian	i	f
303	2011	2013-06-08	platy	bfrog	frog	amphibian	o	f
304	2011	2013-06-08	lnas	atfrog	frog	amphibian	i	p
305	2011	2013-06-08	cbil	atfrog	frog	amphibian	i	p
306	2011	2013-06-08	cbil	atfrog	frog	amphibian	i	p
307	2011	2013-06-08	cbil	atfrog	frog	amphibian	i	p
308	2011	2013-06-08	cbil	atfrog	frog	amphibian	o	p
309	2011	2013-06-08	cbil	atfrog	frog	amphibian	o	p
310	2011	2013-06-08	cbil	atfrog	frog	amphibian	o	p
311	2011	2013-06-08	cbil	atfrog	frog	amphibian	o	p
312	2011	2013-06-08	cbil	atfrog	frog	amphibian	o	p
313	2011	2013-06-08	uspp	bfrog	frog	amphibian	o	p
314	2011	2013-06-08	uspp	bfrog	frog	amphibian	o	p
315	2011	2013-06-08	uspp	bfrog	frog	amphibian	o	p
316	2011	2013-06-08	uspp	bfrog	frog	amphibian	i	p
317	2011	2013-06-08	platy	bfrog	frog	amphibian	o	p
318	2011	2013-06-08	platy	bfrog	frog	amphibian	o	p
319	2011	2013-06-08	platy	bfrog	frog	amphibian	o	p
320	2011	2013-06-08	cbil	atfrog	frog	amphibian	o	p
321	2011	2013-06-08	cbil	atfrog	frog	amphibian	o	p
322	2011	2013-06-08	cbil	atfrog	frog	amphibian	o	p
323	2011	2013-06-08	cbil	atfrog	frog	amphibian	o	p
324	2011	2013-06-08	lwot	atfrog	frog	amphibian	o	p
325	2011	2013-06-08	lnas	atfrog	frog	amphibian	o	p
326	2011	2013-06-08	uspp	bfrog	frog	amphibian	o	p
327	2011	2013-06-08	uspp	bfrog	frog	amphibian	o	p
328	2011	2013-06-08	uspp	bfrog	frog	amphibian	o	p
329	2011	2013-06-08	uspp	bfrog	frog	amphibian	o	f
330	2011	2013-06-08	uspp	bfrog	frog	amphibian	o	f
331	2011	2013-06-08	mmain	skink	lizard	reptile	o	f
332	2011	2013-06-08	cbil	atfrog	frog	amphibian	o	p
333	2011	2013-06-08	cbil	atfrog	frog	amphibian	o	p
334	2011	2013-06-08	uspp	bfrog	frog	amphibian	o	p
335	2011	2013-06-08	platy	bfrog	frog	amphibian	o	f
336	2011	2013-06-08	lnas	atfrog	frog	amphibian	o	p
337	2011	2013-06-08	cgra	skink	lizard	reptile	i	f
338	2011	2013-06-08	cino	skink	lizard	reptile	o	f
339	2011	2013-06-08	lwot	atfrog	frog	amphibian	o	f
340	2011	2013-06-08	lbur	pygo	lizard	reptile	o	f
341	2011	2013-06-08	pnan	eutherian	mammal	mammal	o	f
342	2011	2013-06-09	cbil	atfrog	frog	amphibian	i	p
343	2011	2013-06-09	lnas	atfrog	frog	amphibian	o	f
344	2011	2013-06-09	lnas	atfrog	frog	amphibian	o	f
345	2011	2013-06-09	lnas	atfrog	frog	amphibian	o	f
346	2011	2013-06-09	line	atfrog	frog	amphibian	o	f
347	2011	2013-06-09	uspp	bfrog	frog	amphibian	o	f
348	2011	2013-06-09	platy	bfrog	frog	amphibian	i	p
349	2011	2013-06-09	hbin	gecko	lizard	reptile	i	p
350	2011	2013-06-09	uspp	bfrog	frog	amphibian	o	p
351	2011	2013-06-09	uspp	bfrog	frog	amphibian	o	p
352	2011	2013-06-09	uspp	bfrog	frog	amphibian	o	p
353	2011	2013-06-09	mmain	skink	lizard	reptile	o	p
354	2011	2013-06-09	cbil	bfrog	frog	amphibian	o	p
355	2011	2013-06-09	cspp	skink	lizard	reptile	i	f
356	2011	2013-06-09	cpan	skink	lizard	reptile	i	f
357	2011	2013-06-09	lnas	atfrog	frog	amphibian	o	f
358	2011	2013-06-09	uspp	bfrog	frog	amphibian	o	f
359	2011	2013-06-09	uspp	bfrog	frog	amphibian	o	f
360	2011	2013-06-09	uspp	bfrog	frog	amphibian	o	f
361	2011	2013-06-09	uspp	bfrog	frog	amphibian	o	f
362	2011	2013-06-09	uspp	bfrog	frog	amphibian	o	f
363	2011	2013-06-09	uspp	bfrog	frog	amphibian	o	f
364	2011	2013-06-09	uspp	bfrog	frog	amphibian	o	f
365	2011	2013-06-09	uspp	bfrog	frog	amphibian	o	f
366	2011	2013-06-09	uspp	bfrog	frog	amphibian	o	f
367	2011	2013-06-09	uspp	bfrog	frog	amphibian	o	f
368	2011	2013-06-09	uspp	bfrog	frog	amphibian	o	f
369	2011	2013-06-09	uspp	bfrog	frog	amphibian	o	f
370	2011	2013-06-09	uspp	bfrog	frog	amphibian	o	f
371	2011	2013-06-09	uspp	bfrog	frog	amphibian	o	f
372	2011	2013-06-09	uspp	bfrog	frog	amphibian	o	f
373	2011	2013-06-09	uspp	bfrog	frog	amphibian	o	f
374	2011	2013-06-09	pmac	marsupial	mammal	mammal	o	f
375	2011	2013-06-09	cbil	atfrog	frog	amphibian	o	f
376	2011	2013-06-09	cino	skink	lizard	reptile	o	p
377	2011	2013-06-09	uspp	bfrog	frog	amphibian	o	p
378	2011	2013-06-09	uspp	bfrog	frog	amphibian	o	p
379	2011	2013-06-09	uspp	bfrog	frog	amphibian	o	p
380	2011	2013-06-09	uspp	bfrog	frog	amphibian	o	p
381	2011	2013-06-09	uspp	bfrog	frog	amphibian	o	p
382	2011	2013-06-09	uspp	bfrog	frog	amphibian	o	p
383	2011	2013-06-09	uspp	bfrog	frog	amphibian	o	p
384	2011	2013-06-09	lspp	atfrog	frog	amphibian	o	p
385	2011	2013-06-09	platy	bfrog	frog	amphibian	i	f
386	2011	2013-06-09	lnas	atfrog	frog	amphibian	o	f
387	2011	2013-06-09	cbil	atfrog	frog	amphibian	o	f
388	2011	2013-06-09	lnas	atfrog	frog	amphibian	i	f
389	2011	2013-06-09	lwot	atfrog	frog	amphibian	o	f
390	2011	2013-06-09	lnas	atfrog	frog	amphibian	o	f
391	2011	2013-06-09	lnas	atfrog	frog	amphibian	o	f
392	2011	2013-06-09	uspp	bfrog	frog	amphibian	o	p
393	2011	2013-06-09	uspp	bfrog	frog	amphibian	o	p
394	2011	2013-06-09	uspp	bfrog	frog	amphibian	o	p
395	2011	2013-06-09	uspp	bfrog	frog	amphibian	o	p
396	2011	2013-06-09	platy	bfrog	frog	amphibian	o	p
397	2011	2013-06-09	platy	bfrog	frog	amphibian	o	p
398	2011	2013-06-09	platy	bfrog	frog	amphibian	o	p
399	2011	2013-06-09	platy	bfrog	frog	amphibian	o	p
400	2011	2013-06-09	platy	bfrog	frog	amphibian	o	p
401	2011	2013-06-09	platy	bfrog	frog	amphibian	o	p
402	2011	2013-06-09	lnas	atfrog	frog	amphibian	o	f
403	2011	2013-06-09	lnas	atfrog	frog	amphibian	o	f
404	2011	2013-06-09	uspp	bfrog	frog	amphibian	o	p
405	2011	2013-06-09	platy	bfrog	frog	amphibian	i	f
406	2011	2013-06-09	platy	bfrog	frog	amphibian	i	f
407	2011	2013-06-09	cbil	atfrog	frog	amphibian	i	f
408	2011	2013-06-09	uspp	bfrog	frog	amphibian	o	f
409	2011	2013-06-09	uspp	bfrog	frog	amphibian	o	f
410	2011	2013-06-09	lnas	atfrog	frog	amphibian	o	f
411	2011	2013-06-09	platy	bfrog	frog	amphibian	i	f
412	2011	2013-06-09	platy	bfrog	frog	amphibian	i	f
413	2011	2013-06-09	pmac	marsupial	mammal	mammal	i	f
414	2011	2013-06-09	cbil	bfrog	frog	amphibian	i	f
415	2011	2013-06-09	platy	bfrog	frog	amphibian	i	p
416	2011	2013-06-09	platy	bfrog	frog	amphibian	i	p
417	2011	2013-06-09	uspp	bfrog	frog	amphibian	i	p
418	2011	2013-06-09	uspp	bfrog	frog	amphibian	i	p
419	2011	2013-06-09	platy	bfrog	frog	amphibian	o	p
420	2011	2013-06-09	platy	bfrog	frog	amphibian	o	p
421	2011	2013-06-09	platy	bfrog	frog	amphibian	o	p
422	2011	2013-06-09	platy	bfrog	frog	amphibian	o	p
423	2011	2013-06-09	uspp	bfrog	frog	amphibian	o	p
424	2011	2013-06-09	uspp	bfrog	frog	amphibian	o	p
425	2011	2013-06-09	uspp	bfrog	frog	amphibian	o	p
426	2011	2013-06-09	uspp	bfrog	frog	amphibian	o	p
427	2011	2013-06-09	uspp	bfrog	frog	amphibian	o	p
428	2011	2013-06-09	cbil	atfrog	frog	amphibian	o	p
429	2011	2013-06-09	cbil	atfrog	frog	amphibian	o	p
430	2011	2013-06-09	cbil	atfrog	frog	amphibian	o	p
431	2011	2013-06-09	cbil	atfrog	frog	amphibian	o	p
432	2011	2013-06-09	cbil	atfrog	frog	amphibian	o	p
433	2011	2013-06-09	platy	bfrog	frog	amphibian	o	p
434	2011	2013-06-09	platy	bfrog	frog	amphibian	o	p
435	2011	2013-06-09	uspp	bfrog	frog	amphibian	o	p
436	2011	2013-06-09	uspp	bfrog	frog	amphibian	o	p
437	2011	2013-06-09	uspp	bfrog	frog	amphibian	o	p
438	2011	2013-06-09	uspp	bfrog	frog	amphibian	o	p
439	2011	2013-06-09	uspp	bfrog	frog	amphibian	o	p
440	2011	2013-06-09	uspp	bfrog	frog	amphibian	o	p
441	2011	2013-06-09	uspp	bfrog	frog	amphibian	o	p
442	2011	2013-06-09	uspp	bfrog	frog	amphibian	o	p
443	2011	2013-06-09	uspp	bfrog	frog	amphibian	o	p
444	2011	2013-06-09	uspp	bfrog	frog	amphibian	o	p
445	2011	2013-06-09	uspp	bfrog	frog	amphibian	o	p
446	2011	2013-06-09	uspp	bfrog	frog	amphibian	o	p
447	2011	2013-06-09	platy	bfrog	frog	amphibian	o	p
448	2011	2013-06-09	platy	bfrog	frog	amphibian	o	p
449	2011	2013-06-09	cbil	atfrog	frog	amphibian	o	p
450	2011	2013-06-09	cbil	atfrog	frog	amphibian	o	p
451	2011	2013-06-09	cbil	atfrog	frog	amphibian	o	p
452	2011	2013-06-09	cbil	atfrog	frog	amphibian	o	p
453	2011	2013-06-09	cbil	atfrog	frog	amphibian	o	p
454	2011	2013-06-09	cmet	skink	lizard	reptile	i	p
455	2011	2013-06-09	uspp	bfrog	frog	amphibian	o	p
456	2011	2013-06-09	uspp	bfrog	frog	amphibian	o	p
457	2011	2013-06-09	uspp	bfrog	frog	amphibian	o	p
458	2011	2013-06-09	uspp	bfrog	frog	amphibian	o	p
459	2011	2013-06-09	uspp	bfrog	frog	amphibian	o	p
460	2011	2013-06-09	uspp	bfrog	frog	amphibian	o	p
461	2011	2013-06-09	uspp	bfrog	frog	amphibian	o	p
462	2011	2013-06-09	uspp	bfrog	frog	amphibian	o	p
463	2011	2013-06-09	uspp	bfrog	frog	amphibian	o	p
464	2011	2013-06-09	uspp	bfrog	frog	amphibian	o	p
465	2011	2013-06-09	uspp	bfrog	frog	amphibian	o	p
466	2011	2013-06-09	uspp	bfrog	frog	amphibian	o	p
467	2011	2013-06-09	cbil	atfrog	frog	amphibian	o	p
468	2011	2013-06-09	platy	bfrog	frog	amphibian	o	p
469	2011	2013-06-09	platy	bfrog	frog	amphibian	o	f
470	2011	2013-06-09	crob	skink	lizard	amphibian	i	p
471	2011	2013-06-09	lnas	atfrog	frog	amphibian	o	p
472	2011	2013-06-09	lnas	atfrog	frog	amphibian	o	p
473	2011	2013-06-09	cbil	atfrog	frog	amphibian	o	p
474	2011	2013-06-09	cbil	atfrog	frog	amphibian	o	p
475	2011	2013-06-09	cbil	atfrog	frog	amphibian	o	p
476	2011	2013-06-09	cbil	atfrog	frog	amphibian	o	p
477	2011	2013-06-09	lwot	atfrog	frog	amphibian	o	p
478	2011	2013-06-09	uspp	bfrog	frog	amphibian	o	p
479	2011	2013-06-09	uspp	bfrog	frog	amphibian	o	p
480	2011	2013-06-09	lrub	atfrog	frog	amphibian	o	p
481	2011	2013-06-09	lnas	atfrog	frog	amphibian	o	f
482	2011	2013-06-09	lnas	atfrog	frog	amphibian	o	f
483	2011	2013-06-09	lnas	atfrog	frog	amphibian	o	f
484	2011	2013-06-09	cpla	atfrog	frog	amphibian	o	f
485	2011	2013-06-09	platy	bfrog	frog	amphibian	o	f
486	2011	2013-06-09	uspp	bfrog	frog	amphibian	o	f
487	2011	2013-06-09	uspp	bfrog	frog	amphibian	o	f
488	2011	2013-06-09	uspp	bfrog	frog	amphibian	o	f
489	2011	2013-06-09	uspp	bfrog	frog	amphibian	o	f
490	2011	2013-06-09	uspp	atfrog	frog	amphibian	o	f
491	2011	2013-06-09	lnas	atfrog	frog	amphibian	o	p
492	2011	2013-06-09	lnas	atfrog	frog	amphibian	o	p
493	2011	2013-06-09	lnas	atfrog	frog	amphibian	o	p
494	2011	2013-06-09	lnas	atfrog	frog	amphibian	o	p
495	2011	2013-06-09	lnas	atfrog	frog	amphibian	o	p
496	2011	2013-06-09	lnas	atfrog	frog	amphibian	o	p
497	2011	2013-06-09	uspp	bfrog	frog	amphibian	o	p
498	2011	2013-06-09	uspp	bfrog	frog	amphibian	o	p
499	2011	2013-06-09	uspp	bfrog	frog	amphibian	o	p
500	2011	2013-06-09	uspp	bfrog	frog	amphibian	o	p
501	2011	2013-06-09	lnas	atfrog	frog	amphibian	o	p
502	2011	2013-06-09	lnas	atfrog	frog	amphibian	o	p
503	2011	2013-06-09	lnas	atfrog	frog	amphibian	o	p
504	2011	2013-06-09	uspp	bfrog	frog	amphibian	o	p
505	2011	2013-06-09	uspp	bfrog	frog	amphibian	o	p
506	2011	2013-06-09	lwot	atfrog	frog	amphibian	o	x
507	2011	2013-06-09	lwot	atfrog	frog	amphibian	o	f
508	2011	2013-06-09	crob	skink	lizard	reptile	o	f
509	2011	2013-06-09	lwot	atfrog	frog	amphibian	o	f
510	2011	2013-06-09	cmet	skink	lizard	reptile	o	f
511	2011	2013-06-10	lspp	atfrog	frog	amphibian	o	f
512	2011	2013-06-10	cbil	atfrog	frog	amphibian	i	p
513	2011	2013-06-10	cbil	atfrog	frog	amphibian	i	p
514	2011	2013-06-10	cbil	atfrog	frog	amphibian	i	p
515	2011	2013-06-10	cbil	atfrog	frog	amphibian	i	p
516	2011	2013-06-10	cbil	atfrog	frog	amphibian	i	p
517	2011	2013-06-10	cbil	atfrog	frog	amphibian	i	p
518	2011	2013-06-10	cbil	atfrog	frog	amphibian	i	p
519	2011	2013-06-10	uspp	atfrog	frog	amphibian	i	p
520	2011	2013-06-10	uspp	atfrog	frog	amphibian	i	p
521	2011	2013-06-10	uspp	atfrog	frog	amphibian	i	p
522	2011	2013-06-10	uspp	atfrog	frog	amphibian	i	p
523	2011	2013-06-10	uspp	atfrog	frog	amphibian	i	p
524	2011	2013-06-10	uspp	atfrog	frog	amphibian	i	p
525	2011	2013-06-10	uspp	atfrog	frog	amphibian	i	p
526	2011	2013-06-10	platy	atfrog	frog	amphibian	i	p
527	2011	2013-06-10	pmac	marsupial	mammal	mammal	i	p
528	2011	2013-06-10	uspp	bfrog	frog	amphibian	o	p
529	2011	2013-06-10	uspp	bfrog	frog	amphibian	o	p
530	2011	2013-06-10	uspp	bfrog	frog	amphibian	o	f
531	2011	2013-06-10	uspp	bfrog	frog	amphibian	o	f
532	2011	2013-06-10	uspp	bfrog	frog	amphibian	o	f
533	2011	2013-06-10	uspp	bfrog	frog	amphibian	o	f
534	2011	2013-06-10	uspp	bfrog	frog	amphibian	i	f
535	2011	2013-06-10	cpan	skink	lizard	reptile	i	f
536	2011	2013-06-10	uspp	bfrog	frog	amphibian	o	f
537	2011	2013-06-10	uspp	bfrog	frog	amphibian	o	f
538	2011	2013-06-10	uspp	bfrog	frog	amphibian	o	f
539	2011	2013-06-10	uspp	bfrog	frog	amphibian	o	f
540	2011	2013-06-10	uspp	bfrog	frog	amphibian	o	f
541	2011	2013-06-10	uspp	bfrog	frog	amphibian	o	f
542	2011	2013-06-10	uspp	bfrog	frog	amphibian	o	f
543	2011	2013-06-10	uspp	bfrog	frog	amphibian	o	f
544	2011	2013-06-10	uspp	bfrog	frog	amphibian	o	f
545	2011	2013-06-10	uspp	bfrog	frog	amphibian	o	f
546	2011	2013-06-10	uspp	bfrog	frog	amphibian	o	f
547	2011	2013-06-10	uspp	bfrog	frog	amphibian	o	f
548	2011	2013-06-10	uspp	bfrog	frog	amphibian	o	f
549	2011	2013-06-10	uspp	bfrog	frog	amphibian	o	f
550	2011	2013-06-10	uspp	bfrog	frog	amphibian	o	f
551	2011	2013-06-10	camax	skink	lizard	reptile	o	f
552	2011	2013-06-10	hbin	gecko	lizard	reptile	o	p
553	2011	2013-06-10	uspp	bfrog	frog	amphibian	o	p
554	2011	2013-06-10	uspp	bfrog	frog	amphibian	o	p
555	2011	2013-06-10	platy	bfrog	frog	amphibian	i	f
556	2011	2013-06-10	cbil	atfrog	frog	amphibian	i	f
557	2011	2013-06-10	line	atfrog	frog	amphibian	i	f
558	2011	2013-06-10	vsca	goanna	lizard	reptile	o	f
559	2011	2013-06-10	lnas	atfrog	frog	amphibian	o	f
560	2011	2013-06-10	lnas	atfrog	frog	amphibian	o	f
561	2011	2013-06-10	lnas	atfrog	frog	amphibian	o	f
562	2011	2013-06-10	lnas	atfrog	frog	amphibian	i	f
563	2011	2013-06-10	lnas	atfrog	frog	amphibian	o	f
564	2011	2013-06-10	lnas	atfrog	frog	amphibian	o	f
565	2011	2013-06-10	lnas	atfrog	frog	amphibian	o	f
566	2011	2013-06-10	lnas	atfrog	frog	amphibian	o	f
567	2011	2013-06-10	lnas	atfrog	frog	amphibian	o	f
568	2011	2013-06-10	cbil	atfrog	frog	amphibian	i	p
569	2011	2013-06-10	platy	bfrog	frog	amphibian	o	p
570	2011	2013-06-10	uspp	bfrog	frog	amphibian	o	p
571	2011	2013-06-10	uspp	bfrog	frog	amphibian	o	p
572	2011	2013-06-10	line	atfrog	frog	amphibian	o	p
573	2011	2013-06-10	uspp	bfrog	frog	amphibian	i	f
574	2011	2013-06-10	line	atfrog	frog	amphibian	o	f
575	2011	2013-06-10	platy	bfrog	frog	amphibian	i	p
576	2011	2013-06-10	cbil	atfrog	frog	amphibian	i	p
577	2011	2013-06-10	cbil	atfrog	frog	amphibian	i	p
578	2011	2013-06-10	platy	bfrog	frog	amphibian	o	p
579	2011	2013-06-10	platy	bfrog	frog	amphibian	o	p
580	2011	2013-06-10	platy	bfrog	frog	amphibian	o	p
581	2011	2013-06-10	cbil	atfrog	frog	amphibian	o	p
582	2011	2013-06-10	lnas	atfrog	frog	amphibian	i	f
583	2011	2013-06-10	lnas	atfrog	frog	amphibian	i	f
584	2011	2013-06-10	platy	bfrog	frog	amphibian	o	f
585	2011	2013-06-10	lnas	atfrog	frog	amphibian	o	f
586	2011	2013-06-10	uspp	bfrog	frog	amphibian	o	f
587	2011	2013-06-10	uspp	bfrog	frog	amphibian	o	f
588	2011	2013-06-10	uspp	bfrog	frog	amphibian	o	f
589	2011	2013-06-10	uspp	bfrog	frog	amphibian	i	p
590	2011	2013-06-10	uspp	bfrog	frog	amphibian	i	p
591	2011	2013-06-10	uspp	bfrog	frog	amphibian	i	p
592	2011	2013-06-10	uspp	bfrog	frog	amphibian	i	p
593	2011	2013-06-10	uspp	bfrog	frog	amphibian	i	p
594	2011	2013-06-10	uspp	bfrog	frog	amphibian	o	p
595	2011	2013-06-10	uspp	bfrog	frog	amphibian	o	p
596	2011	2013-06-10	uspp	bfrog	frog	amphibian	o	p
597	2011	2013-06-10	uspp	bfrog	frog	amphibian	o	p
598	2011	2013-06-10	uspp	bfrog	frog	amphibian	o	p
599	2011	2013-06-10	uspp	bfrog	frog	amphibian	o	p
600	2011	2013-06-10	uspp	bfrog	frog	amphibian	o	p
601	2011	2013-06-10	platy	bfrog	frog	amphibian	o	p
602	2011	2013-06-10	cbil	atfrog	frog	amphibian	o	p
603	2011	2013-06-10	platy	bfrog	frog	amphibian	o	p
604	2011	2013-06-10	platy	bfrog	frog	amphibian	o	p
605	2011	2013-06-10	platy	bfrog	frog	amphibian	o	p
606	2011	2013-06-10	platy	bfrog	frog	amphibian	o	p
607	2011	2013-06-10	platy	bfrog	frog	amphibian	o	p
608	2011	2013-06-10	cbil	atfrog	frog	amphibian	o	p
609	2011	2013-06-10	cbil	atfrog	frog	amphibian	o	p
610	2011	2013-06-10	cbil	atfrog	frog	amphibian	o	p
611	2011	2013-06-10	cbil	atfrog	frog	amphibian	o	p
612	2011	2013-06-10	cbil	atfrog	frog	amphibian	o	p
613	2011	2013-06-10	cbil	atfrog	frog	amphibian	o	p
614	2011	2013-06-10	uspp	bfrog	frog	amphibian	o	p
615	2011	2013-06-10	uspp	bfrog	frog	amphibian	o	p
616	2011	2013-06-10	uspp	bfrog	frog	amphibian	o	p
617	2011	2013-06-10	uspp	bfrog	frog	amphibian	o	p
618	2011	2013-06-10	uspp	bfrog	frog	amphibian	o	p
619	2011	2013-06-10	uspp	bfrog	frog	amphibian	o	p
620	2011	2013-06-10	uspp	bfrog	frog	amphibian	o	p
621	2011	2013-06-10	uspp	bfrog	frog	amphibian	o	p
622	2011	2013-06-10	uspp	bfrog	frog	amphibian	o	p
623	2011	2013-06-10	uspp	bfrog	frog	amphibian	o	p
624	2011	2013-06-10	uspp	bfrog	frog	amphibian	o	p
625	2011	2013-06-10	uspp	atfrog	frog	amphibian	o	p
626	2011	2013-06-10	uspp	bfrog	frog	amphibian	o	p
627	2011	2013-06-10	uspp	bfrog	frog	amphibian	o	p
628	2011	2013-06-10	uspp	bfrog	frog	amphibian	o	p
629	2011	2013-06-10	uspp	bfrog	frog	amphibian	o	p
630	2011	2013-06-10	cbil	atfrog	frog	amphibian	o	p
631	2011	2013-06-10	cbil	atfrog	frog	amphibian	o	p
632	2011	2013-06-10	cbil	atfrog	frog	amphibian	o	p
633	2011	2013-06-10	cbil	atfrog	frog	amphibian	o	p
634	2011	2013-06-10	cbil	atfrog	frog	amphibian	o	p
635	2011	2013-06-10	cbil	atfrog	frog	amphibian	o	p
636	2011	2013-06-10	cbil	atfrog	frog	amphibian	o	p
637	2011	2013-06-10	cbil	atfrog	frog	amphibian	o	p
638	2011	2013-06-10	cbil	atfrog	frog	amphibian	o	p
639	2011	2013-06-10	cbil	atfrog	frog	amphibian	o	p
640	2011	2013-06-10	cbil	atfrog	frog	amphibian	o	p
641	2011	2013-06-10	cbil	atfrog	frog	amphibian	o	p
642	2011	2013-06-10	cbil	atfrog	frog	amphibian	o	p
643	2011	2013-06-10	cbil	atfrog	frog	amphibian	o	p
644	2011	2013-06-10	platy	bfrog	frog	amphibian	o	p
645	2011	2013-06-10	platy	bfrog	frog	amphibian	o	p
646	2011	2013-06-10	platy	bfrog	frog	amphibian	o	p
647	2011	2013-06-10	platy	bfrog	frog	amphibian	o	p
648	2011	2013-06-10	platy	bfrog	frog	amphibian	o	p
649	2011	2013-06-10	platy	bfrog	frog	amphibian	o	p
650	2011	2013-06-10	line	atfrog	frog	amphibian	o	p
651	2011	2013-06-10	uspp	bfrog	frog	amphibian	o	p
652	2011	2013-06-10	uspp	bfrog	frog	amphibian	o	p
653	2011	2013-06-10	uspp	bfrog	frog	amphibian	o	p
654	2011	2013-06-10	uspp	bfrog	frog	amphibian	o	p
655	2011	2013-06-10	uspp	bfrog	frog	amphibian	o	p
656	2011	2013-06-10	uspp	bfrog	frog	amphibian	o	p
657	2011	2013-06-10	uspp	bfrog	frog	amphibian	o	p
658	2011	2013-06-10	lnas	bfrog	frog	amphibian	o	p
659	2011	2013-06-10	uspp	bfrog	frog	amphibian	i	p
660	2011	2013-06-10	lbor	skink	lizard	reptile	i	p
661	2011	2013-06-10	platy	bfrog	frog	amphibian	o	p
662	2011	2013-06-10	platy	bfrog	frog	amphibian	o	p
663	2011	2013-06-10	cbil	atfrog	frog	amphibian	o	p
664	2011	2013-06-10	uspp	bfrog	frog	amphibian	o	p
665	2011	2013-06-10	uspp	bfrog	frog	amphibian	o	p
666	2011	2013-06-10	uspp	bfrog	frog	amphibian	o	p
667	2011	2013-06-10	uspp	bfrog	frog	amphibian	o	p
668	2011	2013-06-10	uspp	bfrog	frog	amphibian	o	p
669	2011	2013-06-10	uspp	bfrog	frog	amphibian	o	p
670	2011	2013-06-10	uspp	bfrog	frog	amphibian	o	p
671	2011	2013-06-10	uspp	bfrog	frog	amphibian	o	p
672	2011	2013-06-10	uspp	bfrog	frog	amphibian	o	p
673	2011	2013-06-10	uspp	bfrog	frog	amphibian	o	p
674	2011	2013-06-10	uspp	bfrog	frog	amphibian	o	p
675	2011	2013-06-10	uspp	bfrog	frog	amphibian	o	p
676	2011	2013-06-10	uspp	bfrog	frog	amphibian	o	p
677	2011	2013-06-10	uspp	bfrog	frog	amphibian	o	p
678	2011	2013-06-10	uspp	bfrog	frog	amphibian	o	p
679	2011	2013-06-10	uspp	bfrog	frog	amphibian	o	p
680	2011	2013-06-10	uspp	bfrog	frog	amphibian	o	p
681	2011	2013-06-10	uspp	bfrog	frog	amphibian	o	p
682	2011	2013-06-10	eiso	skink	lizard	reptile	i	f
683	2011	2013-06-10	uspp	bfrog	frog	amphibian	o	f
684	2011	2013-06-10	uspp	bfrog	frog	amphibian	o	f
685	2011	2013-06-10	cbil	atfrog	frog	amphibian	o	f
686	2011	2013-06-10	uspp	bfrog	frog	amphibian	o	p
687	2011	2013-06-10	uspp	bfrog	frog	amphibian	o	p
688	2011	2013-06-10	uspp	bfrog	frog	amphibian	o	p
689	2011	2013-06-10	uspp	bfrog	frog	amphibian	o	p
690	2011	2013-06-10	uspp	bfrog	frog	amphibian	o	p
691	2011	2013-06-10	uspp	bfrog	frog	amphibian	o	p
692	2011	2013-06-10	line	atfrog	frog	amphibian	o	p
693	2011	2013-06-10	cbil	atfrog	frog	amphibian	o	p
694	2011	2013-06-10	cbil	atfrog	frog	amphibian	o	p
695	2011	2013-06-10	lnas	atfrog	frog	amphibian	o	p
696	2011	2013-06-10	lnas	atfrog	frog	amphibian	o	p
697	2011	2013-06-10	lnas	atfrog	frog	amphibian	o	p
698	2011	2013-06-10	brqu	bird	bird	bird	o	p
699	2011	2013-06-10	lspp	atfrog	frog	amphibian	o	f
700	2011	2013-06-10	lspp	atfrog	frog	amphibian	o	f
701	2011	2013-06-10	cbil	atfrog	frog	amphibian	o	f
702	2011	2013-06-10	cbil	atfrog	frog	amphibian	o	f
703	2011	2013-06-10	uspp	bfrog	frog	amphibian	o	f
704	2011	2013-06-10	npla	gecko	lizard	reptile	o	f
705	2011	2013-06-10	mmain	skink	lizard	reptile	o	x
706	2011	2013-06-10	lnas	atfrog	frog	amphibian	o	p
707	2011	2013-06-10	lnas	atfrog	frog	amphibian	o	p
708	2011	2013-06-10	lnas	atfrog	frog	amphibian	o	p
709	2011	2013-06-10	lnas	atfrog	frog	amphibian	o	p
710	2011	2013-06-10	lnas	atfrog	frog	amphibian	o	p
711	2011	2013-06-10	lnas	atfrog	frog	amphibian	o	p
712	2011	2013-06-10	uspp	bfrog	frog	amphibian	o	p
713	2011	2013-06-10	uspp	bfrog	frog	amphibian	o	p
714	2011	2013-06-10	uspp	bfrog	frog	amphibian	o	p
715	2011	2013-06-10	uspp	bfrog	frog	amphibian	o	p
716	2011	2013-06-10	uspp	bfrog	frog	amphibian	o	p
717	2011	2013-06-10	platy	bfrog	frog	amphibian	o	p
718	2011	2013-06-10	platy	bfrog	frog	amphibian	o	p
719	2011	2013-06-10	platy	bfrog	frog	amphibian	o	p
720	2011	2013-06-10	lwot	atfrog	frog	amphibian	o	p
721	2011	2013-06-10	line	atfrog	frog	amphibian	o	p
722	2011	2013-06-10	cbil	atfrog	frog	amphibian	o	p
723	2011	2013-06-10	platy	bfrog	frog	amphibian	o	p
724	2011	2013-06-10	lnas	atfrog	frog	amphibian	o	p
725	2011	2013-06-10	lnas	atfrog	frog	amphibian	o	p
726	2011	2013-06-10	mruf	skink	lizard	reptile	o	p
727	2011	2013-06-10	crob	skink	lizard	reptile	o	p
728	2011	2013-06-10	uspp	bfrog	frog	amphibian	o	p
729	2011	2013-06-10	cpan	skink	lizard	reptile	o	f
730	2011	2013-06-10	lnas	atfrog	frog	amphibian	o	f
731	2011	2013-06-10	paus	tsnake	snake	reptile	o	f
732	2011	2013-06-10	cino	skink	lizard	reptile	i	f
733	2011	2013-06-10	lwot	atfrog	frog	amphibian	o	f
734	2011	2013-06-14	uspp	bfrog	frog	amphibian	o	p
735	2011	2013-06-14	uspp	bfrog	frog	amphibian	o	p
736	2011	2013-06-14	uspp	bfrog	frog	amphibian	o	p
737	2011	2013-06-14	uspp	bfrog	frog	amphibian	o	p
738	2011	2013-06-14	uspp	bfrog	frog	amphibian	o	p
739	2011	2013-06-14	uspp	bfrog	frog	amphibian	o	p
740	2011	2013-06-14	platy	bfrog	frog	amphibian	o	p
741	2011	2013-06-14	cbil	atfrog	frog	amphibian	o	p
742	2011	2013-06-14	cbil	atfrog	frog	amphibian	o	p
743	2011	2013-06-14	cbil	atfrog	frog	amphibian	o	p
744	2011	2013-06-14	cbil	atfrog	frog	amphibian	o	p
745	2011	2013-06-14	cbil	atfrog	frog	amphibian	o	p
746	2011	2013-06-14	cbil	atfrog	frog	amphibian	o	p
747	2011	2013-06-14	line	atfrog	frog	amphibian	o	p
748	2011	2013-06-14	line	atfrog	frog	amphibian	o	p
749	2011	2013-06-14	lnas	atfrog	frog	amphibian	o	p
750	2011	2013-06-14	line	atfrog	frog	amphibian	o	p
751	2011	2013-06-14	uspp	bfrog	frog	amphibian	o	p
752	2011	2013-06-14	uspp	bfrog	frog	amphibian	o	p
753	2011	2013-06-14	cbil	atfrog	frog	amphibian	o	p
754	2011	2013-06-14	lnas	atfrog	frog	amphibian	o	p
755	2011	2013-06-14	platy	bfrog	frog	amphibian	o	p
756	2011	2013-06-14	lnas	atfrog	frog	amphibian	o	p
757	2011	2013-06-14	cino	skink	lizard	reptile	o	x
758	2011	2013-06-14	camax	skink	lizard	reptile	o	x
759	2011	2013-06-14	lspp	atfrog	frog	amphibian	o	p
760	2011	2013-06-14	uspp	bfrog	frog	amphibian	o	p
761	2011	2013-06-14	cbil	atfrog	frog	amphibian	o	p
762	2011	2013-06-14	lnas	atfrog	frog	amphibian	o	p
763	2011	2013-06-14	lnas	atfrog	frog	amphibian	o	p
764	2011	2013-06-14	uspp	bfrog	frog	amphibian	o	p
765	2011	2013-06-14	line	atfrog	frog	amphibian	o	p
766	2011	2013-06-14	lnas	atfrog	frog	amphibian	o	p
767	2011	2013-06-14	lnas	atfrog	frog	amphibian	o	f
768	2011	2013-06-14	cino	skink	lizard	reptile	o	f
769	2011	2013-06-14	dpap	tsnake	snake	reptile	o	f
770	2011	2013-06-16	uspp	bfrog	frog	amphibian	o	p
771	2011	2013-06-16	uspp	bfrog	frog	amphibian	o	p
772	2011	2013-06-16	uspp	bfrog	frog	amphibian	o	p
773	2011	2013-06-16	cbil	atfrog	frog	amphibian	o	p
774	2011	2013-06-16	lspp	atfrog	frog	amphibian	o	f
775	2011	2013-06-16	lnas	atfrog	frog	amphibian	o	p
776	2011	2013-06-16	lnas	atfrog	frog	amphibian	o	p
777	2011	2013-06-16	uspp	bfrog	frog	amphibian	o	p
778	2011	2013-06-16	line	atfrog	frog	amphibian	o	p
779	2011	2013-06-16	lnas	atfrog	frog	amphibian	o	p
780	2011	2013-06-16	uspp	bfrog	frog	amphibian	o	p
781	2011	2013-06-16	lnas	atfrog	frog	amphibian	o	p
782	2011	2013-06-16	cino	skink	lizard	reptile	o	f
783	2011	2013-06-16	lbur	skink	lizard	reptile	o	f
784	2011	2013-06-16	dpap	tsnake	snake	reptile	o	x
785	2011	2013-06-16	dpap	tsnake	snake	reptile	o	x
786	2011	2013-06-16	cino	skink	lizard	reptile	o	x
787	2011	2013-06-17	cbil	atfrog	frog	amphibian	i	p
788	2011	2013-06-17	uspp	bfrog	frog	amphibian	i	p
789	2011	2013-06-17	cbil	atfrog	frog	amphibian	o	p
790	2011	2013-06-17	uspp	bfrog	frog	amphibian	o	p
791	2011	2013-06-17	uspp	bfrog	frog	amphibian	o	p
792	2011	2013-06-17	cbil	atfrog	frog	amphibian	o	p
793	2011	2013-06-17	platy	bfrog	frog	amphibian	o	p
794	2011	2013-06-17	vgle	goanna	lizard	reptile	i	f
795	2011	2013-06-17	lnas	atfrog	frog	amphibian	o	p
796	2011	2013-06-17	lnas	atfrog	frog	amphibian	o	p
797	2011	2013-06-17	lnas	atfrog	frog	amphibian	o	p
798	2011	2013-06-17	uspp	bfrog	frog	amphibian	o	p
799	2011	2013-06-17	lnas	atfrog	frog	amphibian	o	p
800	2011	2013-06-17	lbur	pygo	lizard	reptile	i	f
801	2011	2013-06-17	paus	tsnake	snake	reptile	i	f
802	2011	2013-06-17	ccau	dragon	lizard	reptile	i	f
803	2011	2013-06-21	dpap	tsnake	snake	reptile	o	f
804	2011	2013-06-21	cino	skink	lizard	reptile	o	f
805	2011	2013-06-21	uspp	bfrog	frog	amphibian	o	p
806	2011	2013-06-21	lspp	atfrog	frog	amphibian	o	p
807	2011	2013-06-21	lnas	atfrog	frog	amphibian	o	p
808	2011	2013-06-21	lnas	atfrog	frog	amphibian	o	p
809	2011	2013-06-21	cpan	skink	lizard	reptile	o	f
810	2011	2013-06-21	lnas	atfrog	frog	amphibian	o	p
811	2011	2013-06-21	pmac	marsupial	mammal	mammal	o	p
812	2011	2013-06-21	rtrog	tsnake	snake	reptile	o	f
813	2011	2013-06-23	mruf	skink	lizard	reptile	o	p
814	2011	2013-06-23	hbin	gecko	lizard	reptile	o	x
815	2011	2013-06-23	dtin	pygo	lizard	reptile	o	f

## Sheet: 2012
number	year	date	species	group1	group2	group3	position	trap type
1	2012	2013-04-25	platy	atfrog	frog	amphibian	o	p
2	2012	2013-04-25	cbil	atfrog	frog	amphibian	i	p
3	2012	2013-04-25	line	atfrog	frog	amphibian	o	p
4	2012	2013-04-25	line	atfrog	frog	amphibian	o	p
5	2012	2013-04-25	platy	bfrog	frog	amphibian	o	p
6	2012	2013-04-25	cbil	atfrog	frog	amphibian	o	p
7	2012	2013-04-25	line	atfrog	frog	amphibian	o	p
8	2012	2013-04-25	line	atfrog	frog	amphibian	o	p
9	2012	2013-04-25	platy	bfrog	frog	amphibian	o	p
10	2012	2013-04-25	cbil	atfrog	frog	amphibian	o	p
11	2012	2013-04-25	line	atfrog	frog	amphibian	o	p
12	2012	2013-04-25	cburr	turtle	turtle	reptile	o	p
13	2012	2013-04-25	cbil	atfrog	frog	amphibian	i	p
14	2012	2013-04-25	mus	eutherian	mammal	mammal	i	p
15	2012	2013-04-25	uspp	bfrog	frog	amphibian	o	p
16	2012	2013-04-25	cburr	turtle	turtle	reptile	o	p
17	2012	2013-04-25	cburr	turtle	turtle	reptile	o	p
18	2012	2013-04-25	platy	bfrog	frog	amphibian	i	p
19	2012	2013-04-25	platy	bfrog	frog	amphibian	o	p
20	2012	2013-04-25	platy	bfrog	frog	amphibian	o	p
21	2012	2013-04-25	platy	bfrog	frog	amphibian	o	p
22	2012	2013-04-25	platy	bfrog	frog	amphibian	o	p
23	2012	2013-04-25	platy	bfrog	frog	amphibian	o	p
24	2012	2013-04-25	platy	bfrog	frog	amphibian	o	p
25	2012	2013-04-25	platy	bfrog	frog	amphibian	o	p
26	2012	2013-04-25	platy	bfrog	frog	amphibian	o	p
27	2012	2013-04-25	platy	bfrog	frog	amphibian	i	p
28	2012	2013-04-25	line	atfrog	frog	amphibian	o	p
29	2012	2013-04-25	uspp	bfrog	frog	amphibian	o	p
30	2012	2013-04-25	platy	bfrog	frog	amphibian	o	p
31	2012	2013-04-25	platy	bfrog	frog	amphibian	o	p
32	2012	2013-04-25	cbil	atfrog	frog	amphibian	o	p
33	2012	2013-04-25	cbil	atfrog	frog	amphibian	o	p
34	2012	2013-04-25	uspp	bfrog	frog	amphibian	o	p
35	2012	2013-04-25	uspp	bfrog	frog	amphibian	o	p
36	2012	2013-04-25	platy	bfrog	frog	amphibian	o	p
37	2012	2013-04-25	cbil	atfrog	frog	amphibian	o	p
38	2012	2013-04-25	cbil	atfrog	frog	amphibian	o	p
39	2012	2013-04-25	platy	bfrog	frog	amphibian	i	p
40	2012	2013-04-25	platy	bfrog	frog	amphibian	i	p
41	2012	2013-04-25	platy	bfrog	frog	amphibian	i	p
42	2012	2013-04-25	line	atfrog	frog	amphibian	i	p
43	2012	2013-04-25	line	atfrog	frog	amphibian	i	p
44	2012	2013-04-25	line	atfrog	frog	amphibian	i	p
45	2012	2013-04-25	cbil	atfrog	frog	amphibian	i	p
46	2012	2013-04-25	lrot	atfrog	frog	amphibian	o	p
47	2012	2013-04-25	uspp	bfrog	frog	amphibian	o	p
48	2012	2013-04-25	uspp	bfrog	frog	amphibian	o	p
49	2012	2013-04-25	cbil	atfrog	frog	amphibian	o	p
50	2012	2013-04-25	cbil	atfrog	frog	amphibian	o	p
51	2012	2013-04-25	cbil	atfrog	frog	amphibian	o	p
52	2012	2013-04-25	cbil	atfrog	frog	amphibian	o	p
53	2012	2013-04-25	cbil	atfrog	frog	amphibian	o	p
54	2012	2013-04-25	cbil	atfrog	frog	amphibian	o	p
55	2012	2013-04-25	cbil	atfrog	frog	amphibian	o	p
56	2012	2013-04-25	platy	bfrog	frog	amphibian	o	p
57	2012	2013-04-25	platy	bfrog	frog	amphibian	o	p
58	2012	2013-04-25	cbil	atfrog	frog	amphibian	i	p
59	2012	2013-04-25	uspp	bfrog	frog	amphibian	i	p
60	2012	2013-04-25	uspp	bfrog	frog	amphibian	i	p
61	2012	2013-04-25	rspp	eutherian	mammal	mammal	o	p
62	2012	2013-04-25	platy	bfrog	frog	amphibian	o	p
63	2012	2013-04-25	platy	bfrog	frog	amphibian	o	p
64	2012	2013-04-25	cbil	atfrog	frog	amphibian	o	p
65	2012	2013-04-25	cbil	atfrog	frog	amphibian	o	p
66	2012	2013-04-25	cbil	atfrog	frog	amphibian	o	p
67	2012	2013-04-25	cbil	atfrog	frog	amphibian	o	p
68	2012	2013-04-25	cbil	atfrog	frog	amphibian	o	p
69	2012	2013-04-25	uspp	bfrog	frog	amphibian	o	p
70	2012	2013-04-25	line	atfrog	frog	amphibian	o	p
71	2012	2013-04-25	platy	bfrog	frog	amphibian	o	p
72	2012	2013-04-25	platy	bfrog	frog	amphibian	o	p
73	2012	2013-04-25	cbil	atfrog	frog	amphibian	o	p
74	2012	2013-04-25	cbil	atfrog	frog	amphibian	o	p
75	2012	2013-04-25	cbil	atfrog	frog	amphibian	o	p
76	2012	2013-04-25	line	atfrog	frog	amphibian	i	p
77	2012	2013-04-25	line	atfrog	frog	amphibian	i	p
78	2012	2013-04-25	line	atfrog	frog	amphibian	i	p
79	2012	2013-04-25	line	atfrog	frog	amphibian	i	p
80	2012	2013-04-25	platy	bfrog	frog	amphibian	i	p
81	2012	2013-04-25	tmai	asnake	snake	reptile	o	x
82	2012	2013-04-25	mmain	skink	lizard	reptile	o	x
83	2012	2013-04-26	lwot	atfrog	frog	amphibian	o	f
84	2012	2013-04-26	lcop	atfrog	frog	amphibian	o	f
85	2012	2013-04-26	platy	bfrog	frog	amphibian	o	f
86	2012	2013-04-26	tmai	asnake	snake	reptile	i	f
87	2012	2013-04-26	platy	bfrog	frog	amphibian	o	p
88	2012	2013-04-26	platy	bfrog	frog	amphibian	o	f
89	2012	2013-04-26	camax	skink	lizard	reptile	i	f
90	2012	2013-04-26	cbil	atfrog	frog	amphibian	o	p
91	2012	2013-04-26	mus	eutherian	mammal	mammal	i	p
92	2012	2013-04-26	eiso	skink	lizard	reptile	o	f
93	2012	2013-04-26	cbil	atfrog	frog	amphibian	o	p
94	2012	2013-04-26	cburr	turtle	turtle	reptile	o	p
95	2012	2013-04-26	line	atfrog	frog	amphibian	i	p
96	2012	2013-04-26	platy	bfrog	frog	amphibian	i	f
97	2012	2013-04-26	lrot	atfrog	frog	amphibian	i	f
98	2012	2013-04-26	lrot	atfrog	frog	amphibian	i	f
99	2012	2013-04-26	platy	bfrog	frog	amphibian	o	p
100	2012	2013-04-26	uspp	bfrog	frog	amphibian	o	p
101	2012	2013-04-26	cbil	atfrog	frog	amphibian	i	p
102	2012	2013-04-26	platy	bfrog	frog	amphibian	i	f
103	2012	2013-04-26	line	atfrog	frog	amphibian	o	f
104	2012	2013-04-26	platy	bfrog	frog	amphibian	o	f
105	2012	2013-04-26	uspp	atfrog	frog	amphibian	o	f
106	2012	2013-04-26	cbil	atfrog	frog	amphibian	i	p
107	2012	2013-04-26	cbil	atfrog	frog	amphibian	o	p
108	2012	2013-04-26	cbil	atfrog	frog	amphibian	o	p
109	2012	2013-04-26	cbil	atfrog	frog	amphibian	o	p
110	2012	2013-04-26	cbil	atfrog	frog	amphibian	o	p
111	2012	2013-04-26	uspp	bfrog	frog	amphibian	o	f
112	2012	2013-04-26	cbil	atfrog	frog	amphibian	o	f
113	2012	2013-04-26	platy	bfrog	frog	amphibian	o	p
114	2012	2013-04-26	platy	bfrog	frog	amphibian	o	p
115	2012	2013-04-26	line	atfrog	frog	amphibian	o	p
116	2012	2013-04-26	cbil	atfrog	frog	amphibian	o	p
117	2012	2013-04-26	cbil	atfrog	frog	amphibian	o	p
118	2012	2013-04-26	cbil	atfrog	frog	amphibian	o	p
119	2012	2013-04-26	cbil	atfrog	frog	amphibian	o	p
120	2012	2013-04-26	cbil	atfrog	frog	amphibian	o	p
121	2012	2013-04-26	cbil	atfrog	frog	amphibian	o	p
122	2012	2013-04-26	platy	bfrog	frog	amphibian	o	p
123	2012	2013-04-26	uspp	bfrog	frog	amphibian	o	p
124	2012	2013-04-26	cbil	atfrog	frog	amphibian	o	f
125	2012	2013-04-26	cbil	atfrog	frog	amphibian	o	f
126	2012	2013-04-26	cbil	atfrog	frog	amphibian	o	f
127	2012	2013-04-26	lpall	atfrog	frog	amphibian	o	f
128	2012	2013-04-26	lnas	atfrog	frog	amphibian	o	f
129	2012	2013-04-26	line	atfrog	frog	amphibian	o	f
130	2012	2013-04-26	cbil	atfrog	frog	amphibian	o	f
131	2012	2013-04-26	lnas	atfrog	frog	amphibian	o	f
132	2012	2013-04-26	lnas	atfrog	frog	amphibian	o	f
133	2012	2013-04-26	lwot	atfrog	frog	amphibian	o	f
134	2012	2013-04-26	platy	bfrog	frog	amphibian	o	f
135	2012	2013-04-26	cbil	atfrog	frog	amphibian	o	p
136	2012	2013-04-26	cbil	atfrog	frog	amphibian	o	p
137	2012	2013-04-26	cbil	atfrog	frog	amphibian	o	p
138	2012	2013-04-26	cbil	atfrog	frog	amphibian	o	p
139	2012	2013-04-26	cbil	atfrog	frog	amphibian	o	p
140	2012	2013-04-26	cbil	atfrog	frog	amphibian	o	p
141	2012	2013-04-26	uspp	atfrog	frog	amphibian	o	p
142	2012	2013-04-26	uspp	bfrog	frog	amphibian	o	f
143	2012	2013-04-26	lnas	atfrog	frog	amphibian	o	f
144	2012	2013-04-26	cbil	atfrog	frog	amphibian	o	p
145	2012	2013-04-26	cbil	atfrog	frog	amphibian	o	p
146	2012	2013-04-26	cbil	atfrog	frog	amphibian	o	p
147	2012	2013-04-26	cbil	atfrog	frog	amphibian	o	p
148	2012	2013-04-26	cbil	atfrog	frog	amphibian	o	p
149	2012	2013-04-26	cbil	atfrog	frog	amphibian	o	p
150	2012	2013-04-26	cbil	atfrog	frog	amphibian	o	p
151	2012	2013-04-26	cbil	atfrog	frog	amphibian	o	p
152	2012	2013-04-26	cbil	atfrog	frog	amphibian	o	p
153	2012	2013-04-26	cbil	atfrog	frog	amphibian	o	p
154	2012	2013-04-26	cbil	atfrog	frog	amphibian	o	p
155	2012	2013-04-26	platy	bfrog	frog	amphibian	o	p
156	2012	2013-04-26	lnas	atfrog	frog	amphibian	o	f
157	2012	2013-04-26	lnas	atfrog	frog	amphibian	o	f
158	2012	2013-04-26	cbil	atfrog	frog	amphibian	o	f
159	2012	2013-04-26	cbil	atfrog	frog	amphibian	o	p
160	2012	2013-04-26	cbil	atfrog	frog	amphibian	o	p
161	2012	2013-04-26	cbil	atfrog	frog	amphibian	o	p
162	2012	2013-04-26	cbil	atfrog	frog	amphibian	o	p
163	2012	2013-04-26	cbil	atfrog	frog	amphibian	o	p
164	2012	2013-04-26	llig	bfrog	frog	amphibian	i	p
165	2012	2013-04-26	uspp	bfrog	frog	amphibian	o	f
166	2012	2013-04-26	uspp	bfrog	frog	amphibian	o	f
167	2012	2013-04-26	lnas	atfrog	frog	amphibian	o	f
168	2012	2013-04-26	lnas	atfrog	frog	amphibian	o	f
169	2012	2013-04-26	cbil	atfrog	frog	amphibian	o	f
170	2012	2013-04-26	cbil	atfrog	frog	amphibian	o	f
171	2012	2013-04-26	cbil	atfrog	frog	amphibian	o	f
172	2012	2013-04-26	cbil	atfrog	frog	amphibian	o	f
173	2012	2013-04-26	cbil	atfrog	frog	amphibian	o	f
174	2012	2013-04-26	cbil	atfrog	frog	amphibian	o	f
175	2012	2013-04-26	cbil	atfrog	frog	amphibian	o	f
176	2012	2013-04-26	pwei	tsnake	snake	reptile	i	f
177	2012	2013-04-26	cbil	atfrog	frog	amphibian	o	f
178	2012	2013-04-26	cbil	atfrog	frog	amphibian	o	f
179	2012	2013-04-26	cbil	atfrog	frog	amphibian	o	f
180	2012	2013-04-26	cbil	atfrog	frog	amphibian	o	f
181	2012	2013-04-26	uspp	bfrog	frog	amphibian	o	f
182	2012	2013-04-26	platy	bfrog	frog	amphibian	o	f
183	2012	2013-04-26	lpall	atfrog	frog	amphibian	o	f
184	2012	2013-04-26	lnas	atfrog	frog	amphibian	o	f
185	2012	2013-04-26	lnas	atfrog	frog	amphibian	o	f
186	2012	2013-04-26	uspp	bfrog	frog	amphibian	o	f
187	2012	2013-04-26	pwei	tsnake	snake	reptile	o	f
188	2012	2013-04-26	pwei	tsnake	snake	reptile	o	f
189	2012	2013-04-26	cpia	skink	lizard	reptile	o	x
190	2012	2013-04-26	Pnan	eutherian	mammal	mammal	o	x
191	2012	2013-04-26	dpap	tsnake	snake	reptile	o	x
192	2012	2013-04-27	crob	skink	lizard	reptile	o	f
193	2012	2013-04-27	crob	skink	lizard	reptile	o	f
194	2012	2013-04-27	tmau	asnake	snake	reptile	o	f
195	2012	2013-04-27	pspp	marsupial	mammal	mammal	i	f
196	2012	2013-04-27	cjohn	skink	lizard	reptile	o	f
197	2012	2013-04-27	line	atfrog	frog	amphibian	o	f
198	2012	2013-04-27	tmau	asnake	snake	reptile	i	f
199	2012	2013-04-27	cbil	atfrog	frog	amphibian	i	p
200	2012	2013-04-27	tmau	asnake	snake	reptile	o	f
201	2012	2013-04-27	cbil	atfrog	frog	amphibian	o	p
202	2012	2013-04-27	dpap	tsnake	snake	reptile	o	f
203	2012	2013-04-27	cbil	atfrog	frog	amphibian	o	p
204	2012	2013-04-27	cbil	atfrog	frog	amphibian	o	p
205	2012	2013-04-27	cbil	atfrog	frog	amphibian	o	p
206	2012	2013-04-27	cbil	atfrog	frog	amphibian	o	p
207	2012	2013-04-27	camax	skink	lizard	reptile	o	p
208	2012	2013-04-27	cbil	atfrog	frog	amphibian	i	p
209	2012	2013-04-27	platy	bfrog	frog	amphibian	o	p
210	2012	2013-04-27	cbil	atfrog	frog	amphibian	o	p
211	2012	2013-04-27	cbil	atfrog	frog	amphibian	o	p
212	2012	2013-04-27	cbil	atfrog	frog	amphibian	o	p
213	2012	2013-04-27	cbil	atfrog	frog	amphibian	o	p
214	2012	2013-04-27	lnas	atfrog	frog	amphibian	o	f
215	2012	2013-04-27	cbil	atfrog	frog	amphibian	o	p
216	2012	2013-04-27	cbil	atfrog	frog	amphibian	o	f
217	2012	2013-04-27	lnas	atfrog	frog	amphibian	o	f
218	2012	2013-04-27	line	atfrog	frog	amphibian	o	p
219	2012	2013-04-27	lnas	atfrog	frog	amphibian	o	p
220	2012	2013-04-27	lnas	atfrog	frog	amphibian	o	p
221	2012	2013-04-27	cbil	atfrog	frog	amphibian	o	p
222	2012	2013-04-27	cbil	atfrog	frog	amphibian	o	p
223	2012	2013-04-27	cbil	atfrog	frog	amphibian	o	p
224	2012	2013-04-27	cbil	atfrog	frog	amphibian	o	p
225	2012	2013-04-27	lnas	atfrog	frog	amphibian	o	f
226	2012	2013-04-27	cbil	atfrog	frog	amphibian	o	f
227	2012	2013-04-27	cbil	atfrog	frog	amphibian	o	f
228	2012	2013-04-27	platy	bfrog	frog	amphibian	o	f
229	2012	2013-04-27	cbil	atfrog	frog	amphibian	o	p
230	2012	2013-04-27	cbil	atfrog	frog	amphibian	o	p
231	2012	2013-04-27	cbil	atfrog	frog	amphibian	o	p
232	2012	2013-04-27	cbil	atfrog	frog	amphibian	o	p
233	2012	2013-04-27	cbil	atfrog	frog	amphibian	o	p
234	2012	2013-04-27	cbil	atfrog	frog	amphibian	o	p
235	2012	2013-04-27	cbil	atfrog	frog	amphibian	o	p
236	2012	2013-04-27	cbil	atfrog	frog	amphibian	o	p
237	2012	2013-04-27	cbil	atfrog	frog	amphibian	o	p
238	2012	2013-04-27	cbil	atfrog	frog	amphibian	o	p
239	2012	2013-04-27	cbil	atfrog	frog	amphibian	o	p
240	2012	2013-04-27	platy	bfrog	frog	amphibian	o	p
241	2012	2013-04-27	platy	bfrog	frog	amphibian	o	p
242	2012	2013-04-27	line	atfrog	frog	amphibian	o	p
243	2012	2013-04-27	line	atfrog	frog	amphibian	o	p
244	2012	2013-04-27	cbil	atfrog	frog	amphibian	o	p
245	2012	2013-04-27	cbil	atfrog	frog	amphibian	o	p
246	2012	2013-04-27	cbil	atfrog	frog	amphibian	o	p
247	2012	2013-04-27	cbil	atfrog	frog	amphibian	o	p
248	2012	2013-04-27	cbil	atfrog	frog	amphibian	o	p
249	2012	2013-04-27	cbil	atfrog	frog	amphibian	o	p
250	2012	2013-04-27	cbil	atfrog	frog	amphibian	o	p
251	2012	2013-04-27	cbil	atfrog	frog	amphibian	o	p
252	2012	2013-04-27	cbil	atfrog	frog	amphibian	o	p
253	2012	2013-04-27	cbil	atfrog	frog	amphibian	o	p
254	2012	2013-04-27	uspp	bfrog	frog	amphibian	o	p
255	2012	2013-04-27	cbil	atfrog	frog	amphibian	o	f
256	2012	2013-04-27	cbil	atfrog	frog	amphibian	o	f
257	2012	2013-04-27	cbil	atfrog	frog	amphibian	o	f
258	2012	2013-04-27	cbil	atfrog	frog	amphibian	o	f
259	2012	2013-04-27	cbil	atfrog	frog	amphibian	o	f
260	2012	2013-04-27	cbil	atfrog	frog	amphibian	o	f
261	2012	2013-04-27	line	atfrog	frog	amphibian	o	f
262	2012	2013-04-27	lnas	atfrog	frog	amphibian	o	f
263	2012	2013-04-27	cbil	atfrog	frog	amphibian	o	p
264	2012	2013-04-27	cbil	atfrog	frog	amphibian	o	p
265	2012	2013-04-27	cbil	atfrog	frog	amphibian	o	p
266	2012	2013-04-27	cbil	atfrog	frog	amphibian	o	p
267	2012	2013-04-27	cbil	atfrog	frog	amphibian	o	p
268	2012	2013-04-27	platy	bfrog	frog	amphibian	o	p
269	2012	2013-04-27	line	atfrog	frog	amphibian	o	f
270	2012	2013-04-27	cbil	atfrog	frog	amphibian	o	f
271	2012	2013-04-27	cbil	atfrog	frog	amphibian	o	f
272	2012	2013-04-27	cbil	atfrog	frog	amphibian	o	f
273	2012	2013-04-27	cbil	atfrog	frog	amphibian	o	f
274	2012	2013-04-27	cbil	atfrog	frog	amphibian	o	p
275	2012	2013-04-27	cbil	atfrog	frog	amphibian	o	p
276	2012	2013-04-27	cbil	atfrog	frog	amphibian	o	p
277	2012	2013-04-27	cbil	atfrog	frog	amphibian	o	p
278	2012	2013-04-27	cbil	atfrog	frog	amphibian	o	p
279	2012	2013-04-27	cbil	atfrog	frog	amphibian	o	p
280	2012	2013-04-27	platy	bfrog	frog	amphibian	o	p
281	2012	2013-04-27	platy	bfrog	frog	amphibian	o	p
282	2012	2013-04-27	dpap	tsnake	snake	reptile	i	f
283	2012	2013-04-27	platy	bfrog	frog	amphibian	o	f
284	2012	2013-04-27	lnas	atfrog	frog	amphibian	o	f
285	2012	2013-04-27	cbil	atfrog	frog	amphibian	o	p
286	2012	2013-04-27	cbil	atfrog	frog	amphibian	o	p
287	2012	2013-04-27	cbil	atfrog	frog	amphibian	o	p
288	2012	2013-04-27	uspp	bfrog	frog	amphibian	o	p
289	2012	2013-04-27	uspp	bfrog	frog	amphibian	o	f
290	2012	2013-04-27	cbil	atfrog	frog	amphibian	o	p
291	2012	2013-04-27	cbil	atfrog	frog	amphibian	o	p
292	2012	2013-04-27	cbil	atfrog	frog	amphibian	o	p
293	2012	2013-04-27	cbil	atfrog	frog	amphibian	o	p
294	2012	2013-04-27	pwei	tsnake	snake	reptile	o	f
295	2012	2013-04-27	cbil	atfrog	frog	amphibian	o	f
296	2012	2013-04-27	cbil	atfrog	frog	amphibian	o	f
297	2012	2013-04-27	cbil	atfrog	frog	amphibian	o	f
298	2012	2013-04-27	cbil	atfrog	frog	amphibian	o	f
299	2012	2013-04-27	dpap	tsnake	snake	reptile	o	f
300	2012	2013-04-27	pwei	tsnake	snake	reptile	o	f
301	2012	2013-04-27	lnas	atfrog	frog	amphibian	o	f
302	2012	2013-04-27	platy	bfrog	frog	amphibian	o	f
303	2012	2013-04-27	platy	bfrog	frog	amphibian	i	f
304	2012	2013-04-27	cbil	atfrog	frog	amphibian	o	f
305	2012	2013-04-27	lrot	atfrog	frog	amphibian	o	f
306	2012	2013-04-27	lwot	atfrog	frog	amphibian	o	f
307	2012	2013-04-27	camax	s	l	reptile	o	f
308	2012	2013-04-27	Pnan	eutherian	mammal	mammal	o	x
309	2012	2013-04-27	tmau	asnake	snake	reptile	o	x
310	2012	2013-04-28	tmau	asnake	snake	reptile	o	f
311	2012	2013-04-28	tmau	asnake	snake	reptile	o	f
312	2012	2013-04-28	line	atfrog	frog	amphibian	i	f
313	2012	2013-04-28	dbor	pygo	lizard	reptile	i	f
314	2012	2013-04-28	cbil	atfrog	frog	amphibian	o	p
315	2012	2013-04-28	platy	bfrog	frog	amphibian	o	p
316	2012	2013-04-28	llake	eutherian	mammal	mammal	o	p
317	2012	2013-04-28	cspp	skink	lizard	reptile	o	f
318	2012	2013-04-28	line	atfrog	frog	amphibian	o	f
319	2012	2013-04-28	cbil	atfrog	frog	amphibian	o	f
320	2012	2013-04-28	cbil	atfrog	frog	amphibian	o	f
321	2012	2013-04-28	cbil	atfrog	frog	amphibian	i	f
322	2012	2013-04-28	line	atfrog	frog	amphibian	o	p
323	2012	2013-04-28	cbil	atfrog	frog	amphibian	o	f
324	2012	2013-04-28	cbil	atfrog	frog	amphibian	o	p
325	2012	2013-04-28	cbil	atfrog	frog	amphibian	o	p
326	2012	2013-04-28	cbil	atfrog	frog	amphibian	o	p
327	2012	2013-04-28	platy	bfrog	frog	amphibian	o	p
328	2012	2013-04-28	cbil	atfrog	frog	amphibian	o	p
329	2012	2013-04-28	cbil	atfrog	frog	amphibian	o	p
330	2012	2013-04-28	cbil	atfrog	frog	amphibian	o	p
331	2012	2013-04-28	uspp	bfrog	frog	amphibian	o	p
332	2012	2013-04-28	platy	bfrog	frog	amphibian	o	p
333	2012	2013-04-28	uspp	bfrog	frog	amphibian	o	p
334	2012	2013-04-28	cbil	atfrog	frog	amphibian	o	p
335	2012	2013-04-28	cbil	atfrog	frog	amphibian	o	p
336	2012	2013-04-28	cbil	atfrog	frog	amphibian	o	p
337	2012	2013-04-28	line	atfrog	frog	amphibian	o	p
338	2012	2013-04-28	line	atfrog	frog	amphibian	o	p
339	2012	2013-04-28	zarg	eutherian	mammal	mammal	o	p
340	2012	2013-04-28	cbil	atfrog	frog	amphibian	o	p
341	2012	2013-04-28	cbil	atfrog	frog	amphibian	o	p
342	2012	2013-04-28	platy	bfrog	frog	amphibian	o	f
343	2012	2013-04-28	platy	bfrog	frog	amphibian	o	f
344	2012	2013-04-28	platy	bfrog	frog	amphibian	o	f
345	2012	2013-04-28	cbil	atfrog	frog	amphibian	o	f
346	2012	2013-04-28	cbil	atfrog	frog	amphibian	o	f
347	2012	2013-04-28	cbil	atfrog	frog	amphibian	o	p
348	2012	2013-04-28	cbil	atfrog	frog	amphibian	o	p
349	2012	2013-04-28	cbil	atfrog	frog	amphibian	o	p
350	2012	2013-04-28	cbil	atfrog	frog	amphibian	o	p
351	2012	2013-04-28	cbil	atfrog	frog	amphibian	o	p
352	2012	2013-04-28	cbil	atfrog	frog	amphibian	o	p
353	2012	2013-04-28	cbil	atfrog	frog	amphibian	o	p
354	2012	2013-04-28	cbil	atfrog	frog	amphibian	o	p
355	2012	2013-04-28	cbil	atfrog	frog	amphibian	o	p
356	2012	2013-04-28	cbil	atfrog	frog	amphibian	o	p
357	2012	2013-04-28	cbil	atfrog	frog	amphibian	o	p
358	2012	2013-04-28	cbil	atfrog	frog	amphibian	o	p
359	2012	2013-04-28	cbil	atfrog	frog	amphibian	o	p
360	2012	2013-04-28	platy	bfrog	frog	amphibian	o	p
361	2012	2013-04-28	platy	bfrog	frog	amphibian	o	p
362	2012	2013-04-28	line	atfrog	frog	amphibian	o	p
363	2012	2013-04-28	line	atfrog	frog	amphibian	o	f
364	2012	2013-04-28	line	atfrog	frog	amphibian	o	f
365	2012	2013-04-28	platy	bfrog	frog	amphibian	o	f
366	2012	2013-04-28	platy	bfrog	frog	amphibian	o	f
367	2012	2013-04-28	cbil	atfrog	frog	amphibian	o	p
368	2012	2013-04-28	cbil	atfrog	frog	amphibian	o	p
369	2012	2013-04-28	cbil	atfrog	frog	amphibian	o	p
370	2012	2013-04-28	cbil	atfrog	frog	amphibian	o	p
371	2012	2013-04-28	cbil	atfrog	frog	amphibian	o	p
372	2012	2013-04-28	cbil	atfrog	frog	amphibian	o	p
373	2012	2013-04-28	cbil	atfrog	frog	amphibian	o	p
374	2012	2013-04-28	cbil	atfrog	frog	amphibian	o	p
375	2012	2013-04-28	uspp	bfrog	frog	amphibian	o	p
376	2012	2013-04-28	cbil	atfrog	frog	amphibian	o	p
377	2012	2013-04-28	cbil	atfrog	frog	amphibian	o	p
378	2012	2013-04-28	cbil	atfrog	frog	amphibian	o	p
379	2012	2013-04-28	uspp	bfrog	frog	amphibian	o	p
380	2012	2013-04-28	lcop	atfrog	frog	amphibian	i	p
381	2012	2013-04-28	lcop	atfrog	frog	amphibian	o	f
382	2012	2013-04-28	uspp	bfrog	frog	amphibian	i	f
383	2012	2013-04-28	uspp	bfrog	frog	amphibian	o	f
384	2012	2013-04-28	cbil	atfrog	frog	amphibian	o	f
385	2012	2013-04-28	cbil	atfrog	frog	amphibian	o	f
386	2012	2013-04-28	cbil	atfrog	frog	amphibian	o	f
387	2012	2013-04-28	cbil	atfrog	frog	amphibian	o	f
388	2012	2013-04-28	cbil	atfrog	frog	amphibian	o	f
389	2012	2013-04-28	lcop	atfrog	frog	amphibian	o	f
390	2012	2013-04-28	cbil	atfrog	frog	amphibian	o	f
391	2012	2013-04-28	cbil	atfrog	frog	amphibian	o	f
392	2012	2013-04-28	cbil	atfrog	frog	amphibian	o	f
393	2012	2013-04-28	cbil	atfrog	frog	amphibian	o	f
394	2012	2013-04-28	lcop	atfrog	frog	amphibian	o	f
395	2012	2013-04-28	cbil	atfrog	frog	amphibian	o	f
396	2012	2013-04-28	cbil	atfrog	frog	amphibian	o	f
397	2012	2013-04-28	cbil	atfrog	frog	amphibian	o	f
398	2012	2013-04-28	llig	bfrog	frog	amphibian	i	f
399	2012	2013-04-28	uspp	bfrog	frog	amphibian	o	f
400	2012	2013-04-28	lbur	pygo	lizard	reptile	o	f
401	2012	2013-04-28	cino	skink	lizard	reptile	o	f
402	2012	2013-04-28	lwot	atfrog	frog	amphibian	o	f
403	2012	2013-04-28	lcop	atfrog	frog	amphibian	i	f
404	2012	2013-04-28	vaca	goanna	lizard	reptile	o	f
405	2012	2013-04-28	line	atfrog	frog	amphibian	o	f
406	2012	2013-04-29	forn	tsnake	snake	reptile	o	f
407	2012	2013-04-29	llig	bfrog	frog	amphibian	i	p
408	2012	2013-04-29	llig	bfrog	frog	amphibian	i	p
409	2012	2013-04-29	dpap	tsnake	snake	reptile	o	f
410	2012	2013-04-29	lwot	atfrog	frog	amphibian	o	f
411	2012	2013-04-29	lpall	atfrog	frog	amphibian	o	f
412	2012	2013-04-29	vsca	goanna	lizard	reptile	i	p
413	2012	2013-04-29	cjohn	skink	lizard	reptile	i	f
414	2012	2013-04-29	cspp	skink	lizard	reptile	i	p
415	2012	2013-04-29	llig	bfrog	frog	amphibian	o	p
416	2012	2013-04-29	cbil	atfrog	frog	amphibian	o	p
417	2012	2013-04-29	platy	bfrog	frog	amphibian	o	p
418	2012	2013-04-29	cino	skink	lizard	reptile	i	f
419	2012	2013-04-29	cbil	atfrog	frog	amphibian	i	f
420	2012	2013-04-29	cbil	atfrog	frog	amphibian	i	f
421	2012	2013-04-29	line	atfrog	frog	amphibian	o	f
422	2012	2013-04-29	cburr	turtle	turtle	reptile	o	p
423	2012	2013-04-29	lwot	atfrog	frog	amphibian	o	f
424	2012	2013-04-29	tmau	asnake	snake	reptile	i	f
425	2012	2013-04-29	mus	eutherian	mammal	mammal	o	p
426	2012	2013-04-29	platy	bfrog	frog	amphibian	i	p
427	2012	2013-04-29	cbil	atfrog	frog	amphibian	o	p
428	2012	2013-04-29	cbil	atfrog	frog	amphibian	o	p
429	2012	2013-04-29	cbil	atfrog	frog	amphibian	o	p
430	2012	2013-04-29	cbil	atfrog	frog	amphibian	o	p
431	2012	2013-04-29	cbil	atfrog	frog	amphibian	o	p
432	2012	2013-04-29	platy	bfrog	frog	amphibian	o	p
433	2012	2013-04-29	lpall	atfrog	frog	amphibian	o	p
434	2012	2013-04-29	lpall	atfrog	frog	amphibian	o	p
435	2012	2013-04-29	lpall	atfrog	frog	amphibian	o	p
436	2012	2013-04-29	lnas	atfrog	frog	amphibian	o	p
437	2012	2013-04-29	lnas	atfrog	frog	amphibian	o	p
438	2012	2013-04-29	uspp	bfrog	frog	amphibian	o	p
439	2012	2013-04-29	cbil	atfrog	frog	amphibian	o	f
440	2012	2013-04-29	cbil	atfrog	frog	amphibian	o	f
441	2012	2013-04-29	cbil	atfrog	frog	amphibian	o	f
442	2012	2013-04-29	lpall	atfrog	frog	amphibian	o	f
443	2012	2013-04-29	platy	bfrog	frog	amphibian	o	f
444	2012	2013-04-29	line	atfrog	frog	amphibian	o	f
445	2012	2013-04-29	lnas	atfrog	frog	amphibian	o	f
446	2012	2013-04-29	cbil	atfrog	frog	amphibian	o	f
447	2012	2013-04-29	cbil	atfrog	frog	amphibian	o	f
448	2012	2013-04-29	cbil	atfrog	frog	amphibian	o	f
449	2012	2013-04-29	cbil	atfrog	frog	amphibian	o	f
450	2012	2013-04-29	cbil	atfrog	frog	amphibian	o	f
451	2012	2013-04-29	line	atfrog	frog	amphibian	o	f
452	2012	2013-04-29	line	atfrog	frog	amphibian	o	f
453	2012	2013-04-29	lwot	atfrog	frog	amphibian	o	p
454	2012	2013-04-29	lwot	atfrog	frog	amphibian	o	p
455	2012	2013-04-29	cbil	atfrog	frog	amphibian	o	p
456	2012	2013-04-29	cbil	atfrog	frog	amphibian	o	p
457	2012	2013-04-29	cbil	atfrog	frog	amphibian	o	p
458	2012	2013-04-29	cbil	atfrog	frog	amphibian	o	p
459	2012	2013-04-29	cbil	atfrog	frog	amphibian	o	p
460	2012	2013-04-29	cbil	atfrog	frog	amphibian	o	p
461	2012	2013-04-29	cbil	atfrog	frog	amphibian	o	p
462	2012	2013-04-29	cbil	atfrog	frog	amphibian	o	p
463	2012	2013-04-29	cbil	atfrog	frog	amphibian	o	p
464	2012	2013-04-29	platy	bfrog	frog	amphibian	o	p
465	2012	2013-04-29	cbil	atfrog	frog	amphibian	o	p
466	2012	2013-04-29	cbil	atfrog	frog	amphibian	o	p
467	2012	2013-04-29	cbil	atfrog	frog	amphibian	o	p
468	2012	2013-04-29	cbil	atfrog	frog	amphibian	o	p
469	2012	2013-04-29	cbil	atfrog	frog	amphibian	o	p
470	2012	2013-04-29	cbil	atfrog	frog	amphibian	o	p
471	2012	2013-04-29	cbil	atfrog	frog	amphibian	o	p
472	2012	2013-04-29	cbil	atfrog	frog	amphibian	o	p
473	2012	2013-04-29	cbil	atfrog	frog	amphibian	o	p
474	2012	2013-04-29	cbil	atfrog	frog	amphibian	o	p
475	2012	2013-04-29	cbil	atfrog	frog	amphibian	o	p
476	2012	2013-04-29	uspp	bfrog	frog	amphibian	o	p
477	2012	2013-04-29	dbor	pygo	lizard	reptile	i	f
478	2012	2013-04-29	line	atfrog	frog	amphibian	o	f
479	2012	2013-04-29	lnas	atfrog	frog	amphibian	o	f
480	2012	2013-04-29	lpall	atfrog	frog	amphibian	o	f
481	2012	2013-04-29	uspp	bfrog	frog	amphibian	o	f
482	2012	2013-04-29	cbil	atfrog	frog	amphibian	o	f
483	2012	2013-04-29	cbil	atfrog	frog	amphibian	o	p
484	2012	2013-04-29	cbil	atfrog	frog	amphibian	o	p
485	2012	2013-04-29	cbil	atfrog	frog	amphibian	o	p
486	2012	2013-04-29	cbil	atfrog	frog	amphibian	o	p
487	2012	2013-04-29	cbil	atfrog	frog	amphibian	o	p
488	2012	2013-04-29	cbil	atfrog	frog	amphibian	o	p
489	2012	2013-04-29	cbil	atfrog	frog	amphibian	o	p
490	2012	2013-04-29	cbil	atfrog	frog	amphibian	o	p
491	2012	2013-04-29	cbil	atfrog	frog	amphibian	o	p
492	2012	2013-04-29	cbil	atfrog	frog	amphibian	o	p
493	2012	2013-04-29	cbil	atfrog	frog	amphibian	o	p
494	2012	2013-04-29	uspp	bfrog	frog	amphibian	o	p
495	2012	2013-04-29	cbil	atfrog	frog	amphibian	o	f
496	2012	2013-04-29	cbil	atfrog	frog	amphibian	o	f
497	2012	2013-04-29	cbil	atfrog	frog	amphibian	o	f
498	2012	2013-04-29	cbil	atfrog	frog	amphibian	o	f
499	2012	2013-04-29	cbil	atfrog	frog	amphibian	o	f
500	2012	2013-04-29	cbil	atfrog	frog	amphibian	o	f
501	2012	2013-04-29	cbil	atfrog	frog	amphibian	o	f
502	2012	2013-04-29	cbil	atfrog	frog	amphibian	o	f
503	2012	2013-04-29	cbil	atfrog	frog	amphibian	o	f
504	2012	2013-04-29	cbil	atfrog	frog	amphibian	o	f
505	2012	2013-04-29	cbil	atfrog	frog	amphibian	o	f
506	2012	2013-04-29	cbil	atfrog	frog	amphibian	o	f
507	2012	2013-04-29	cbil	atfrog	frog	amphibian	o	f
508	2012	2013-04-29	cbil	atfrog	frog	amphibian	o	f
509	2012	2013-04-29	cbil	atfrog	frog	amphibian	o	f
510	2012	2013-04-29	lnas	atfrog	frog	amphibian	o	f
511	2012	2013-04-29	lwot	atfrog	frog	amphibian	o	f
512	2012	2013-04-29	uspp	bfrog	frog	amphibian	o	f
513	2012	2013-04-29	cbil	atfrog	frog	amphibian	o	f
514	2012	2013-04-29	cbil	atfrog	frog	amphibian	o	f
515	2012	2013-04-29	cbil	atfrog	frog	amphibian	o	f
516	2012	2013-04-29	cbil	atfrog	frog	amphibian	o	f
517	2012	2013-04-29	line	atfrog	frog	amphibian	o	f
518	2012	2013-04-29	cbil	atfrog	frog	amphibian	o	f
519	2012	2013-04-29	lcop	atfrog	frog	amphibian	o	f
520	2012	2013-05-03	cbil	atfrog	frog	amphibian	i	p
521	2012	2013-05-03	cbil	atfrog	frog	amphibian	i	p
522	2012	2013-05-03	cbil	atfrog	frog	amphibian	i	p
523	2012	2013-05-03	cbil	atfrog	frog	amphibian	i	p
524	2012	2013-05-03	uspp	bfrog	frog	amphibian	o	f
525	2012	2013-05-03	platy	bfrog	frog	amphibian	o	p
526	2012	2013-05-03	uspp	bfrog	frog	amphibian	o	p
527	2012	2013-05-03	uspp	bfrog	frog	amphibian	o	p
528	2012	2013-05-03	uspp	bfrog	frog	amphibian	o	p
529	2012	2013-05-03	uspp	bfrog	frog	amphibian	o	p
530	2012	2013-05-03	cbil	atfrog	frog	amphibian	o	p
531	2012	2013-05-03	cbil	atfrog	frog	amphibian	o	p
532	2012	2013-05-03	cbil	atfrog	frog	amphibian	o	p
533	2012	2013-05-03	lnas	atfrog	frog	amphibian	o	f
534	2012	2013-05-03	lnas	atfrog	frog	amphibian	o	f
535	2012	2013-05-03	lnas	atfrog	frog	amphibian	o	f
536	2012	2013-05-03	platy	bfrog	frog	amphibian	o	f
537	2012	2013-05-03	cbil	atfrog	frog	amphibian	o	f
538	2012	2013-05-03	cbil	atfrog	frog	amphibian	o	f
539	2012	2013-05-03	liner	atfrog	frog	amphibian	o	f
540	2012	2013-05-03	cbil	atfrog	frog	amphibian	o	f
541	2012	2013-05-03	liner	atfrog	frog	amphibian	o	f
542	2012	2013-05-03	platy	bfrog	frog	amphibian	o	p
543	2012	2013-05-03	cbil	atfrog	frog	amphibian	o	p
544	2012	2013-05-03	cbil	atfrog	frog	amphibian	o	p
545	2012	2013-05-03	cbil	atfrog	frog	amphibian	o	p
546	2012	2013-05-03	liner	atfrog	frog	amphibian	o	p
547	2012	2013-05-03	lnas	atfrog	frog	amphibian	o	f
548	2012	2013-05-03	cbil	atfrog	frog	amphibian	o	p
549	2012	2013-05-03	cbil	atfrog	frog	amphibian	o	p
550	2012	2013-05-03	pwei	tsnake	snake	reptile	o	f
551	2012	2013-05-03	uspp	bfrog	frog	amphibian	o	p
552	2012	2013-05-03	cbil	atfrog	frog	amphibian	o	p
553	2012	2013-05-03	cbil	atfrog	frog	amphibian	o	f
554	2012	2013-05-03	cbil	atfrog	frog	amphibian	o	f
555	2012	2013-05-03	pwei	tsnake	snake	reptile	i	f
556	2012	2013-05-03	cbil	atfrog	frog	amphibian	o	f
557	2012	2013-05-03	lnas	atfrog	frog	amphibian	o	f
558	2012	2013-05-03	lnas	atfrog	frog	amphibian	o	f
559	2012	2013-05-03	cbil	atfrog	frog	amphibian	o	f
560	2012	2013-05-03	liner	atfrog	frog	amphibian	o	f
561	2012	2013-05-03	cbil	atfrog	frog	amphibian	o	f
562	2012	2013-05-04	cino	skink	lizard	reptile	i	f
563	2012	2013-05-04	lbur	pygo	lizard	reptile	o	f
564	2012	2013-05-04	platy	bfrog	frog	amphibian	o	f
565	2012	2013-05-04	lnas	atfrog	frog	amphibian	i	f
566	2012	2013-05-04	hbin	gecko	lizard	reptile	i	p
567	2012	2013-05-04	ctri	skink	lizard	reptile	o	f
568	2012	2013-05-04	tmau	asnake	snake	reptile	o	f
569	2012	2013-05-04	ctri	skink	lizard	reptile	o	f
570	2012	2013-05-04	lbur	pygo	lizard	reptile	i	p
571	2012	2013-05-04	forn	tsnake	snake	reptile	o	f
572	2012	2013-05-04	ctri	skink	lizard	reptile	o	f
573	2012	2013-05-04	cino	skink	lizard	reptile	o	p
574	2012	2013-05-04	platy	bfrog	frog	amphibian	o	f
575	2012	2013-05-04	liner	atfrog	frog	amphibian	o	f
576	2012	2013-05-04	cino	skink	lizard	reptile	i	p
577	2012	2013-05-04	vsca	goanna	lizard	reptile	o	p
578	2012	2013-05-04	platy	bfrog	frog	amphibian	o	p
579	2012	2013-05-04	platy	bfrog	frog	amphibian	o	p
580	2012	2013-05-04	tmau	asnake	snake	reptile	o	p
581	2012	2013-05-04	lnas	atfrog	frog	amphibian	o	f
582	2012	2013-05-04	platy	bfrog	frog	amphibian	o	p
583	2012	2013-05-04	platy	bfrog	frog	amphibian	o	p
584	2012	2013-05-04	platy	bfrog	frog	amphibian	o	p
585	2012	2013-05-04	platy	bfrog	frog	amphibian	o	p
586	2012	2013-05-04	platy	bfrog	frog	amphibian	o	p
587	2012	2013-05-04	pten	skink	lizard	reptile	i	f
588	2012	2013-05-04	platy	bfrog	frog	amphibian	o	f
589	2012	2013-05-04	lnas	atfrog	frog	amphibian	o	f
590	2012	2013-05-04	platy	bfrog	frog	amphibian	i	p
591	2012	2013-05-04	platy	bfrog	frog	amphibian	o	p
592	2012	2013-05-04	platy	bfrog	frog	amphibian	o	f
593	2012	2013-05-04	cbil	atfrog	frog	amphibian	o	p
594	2012	2013-05-04	cbil	atfrog	frog	amphibian	o	p
595	2012	2013-05-04	platy	bfrog	frog	amphibian	o	p
596	2012	2013-05-04	uspp	bfrog	frog	amphibian	o	p
597	2012	2013-05-04	uspp	bfrog	frog	amphibian	o	p
598	2012	2013-05-04	cbil	atfrog	frog	amphibian	o	p
599	2012	2013-05-04	cbil	atfrog	frog	amphibian	o	p
600	2012	2013-05-04	platy	bfrog	frog	amphibian	o	p
601	2012	2013-05-04	platy	bfrog	frog	amphibian	o	p
602	2012	2013-05-04	platy	bfrog	frog	amphibian	o	p
603	2012	2013-05-04	platy	bfrog	frog	amphibian	o	p
604	2012	2013-05-04	uspp	bfrog	frog	amphibian	o	p
605	2012	2013-05-04	vsca	goanna	lizard	reptile	i	p
606	2012	2013-05-04	liner	atfrog	frog	amphibian	o	f
607	2012	2013-05-04	uspp	bfrog	frog	amphibian	o	p
608	2012	2013-05-04	vgou	goanna	frog	amphibian	o	f
609	2012	2013-05-04	cbil	atfrog	frog	amphibian	o	p
610	2012	2013-05-04	cbil	atfrog	frog	amphibian	o	p
611	2012	2013-05-04	cbil	atfrog	frog	amphibian	o	p
612	2012	2013-05-04	uspp	bfrog	frog	amphibian	o	p
613	2012	2013-05-04	cbil	atfrog	frog	amphibian	o	p
614	2012	2013-05-04	cbil	atfrog	frog	amphibian	o	f
615	2012	2013-05-04	cbil	atfrog	frog	amphibian	o	f
616	2012	2013-05-04	lpal	atfrog	frog	amphibian	o	f
617	2012	2013-05-04	llake	eutherian	mammal	mammal	i	f
618	2012	2013-05-04	cbil	atfrog	frog	amphibian	o	f
619	2012	2013-05-04	cbil	atfrog	frog	amphibian	o	f
620	2012	2013-05-04	lnas	atfrog	frog	amphibian	o	f
621	2012	2013-05-04	lnas	atfrog	frog	amphibian	o	f
622	2012	2013-05-04	cbil	atfrog	frog	amphibian	o	f
623	2012	2013-05-04	cbil	atfrog	frog	amphibian	o	f
624	2012	2013-05-04	cbil	atfrog	frog	amphibian	o	f
625	2012	2013-05-04	lnas	atfrog	frog	amphibian	o	f
626	2012	2013-05-04	pwei	tsnake	snake	reptile	o	f
627	2012	2013-05-04	liner	atfrog	frog	amphibian	o	f
628	2012	2013-05-04	lnas	atfrog	frog	amphibian	o	f
629	2012	2013-05-04	cbil	atfrog	frog	amphibian	o	f
630	2012	2013-05-04	dpap	tsnake	snake	reptile	o	f
631	2012	2013-05-04	cbil	atfrog	frog	amphibian	o	f
632	2012	2013-05-04	cino	skink	lizard	reptile	o	f
633	2012	2013-05-05	vgleb	goanna	lizard	reptile	i	f
634	2012	2013-05-05	dpap	tsnake	snake	reptile	i	f
635	2012	2013-05-05	platy	bfrog	frog	amphibian	i	p
636	2012	2013-05-05	lnas	atfrog	frog	amphibian	o	f
637	2012	2013-05-05	crob	skink	lizard	reptile	o	f
638	2012	2013-05-05	hbin	gecko	lizard	reptile	o	f
639	2012	2013-05-05	Lchil	tsnake	snake	reptile	o	f
640	2012	2013-05-05	hbin	gecko	lizard	reptile	o	f
641	2012	2013-05-05	ctri	skink	lizard	reptile	o	f
642	2012	2013-05-05	platy	bfrog	frog	amphibian	o	f
643	2012	2013-05-05	platy	bfrog	frog	amphibian	i	p
644	2012	2013-05-05	Mus	eutherian	mammal	mammal	o	f
645	2012	2013-05-05	tmau	asnake	snake	reptile	o	f
646	2012	2013-05-05	tmau	asnake	snake	reptile	i	p
647	2012	2013-05-05	vsca	goanna	lizard	reptile	o	p
648	2012	2013-05-05	Mus	eutherian	mammal	mammal	o	p
649	2012	2013-05-05	lbur	pygo	lizard	reptile	i	f
650	2012	2013-05-05	platy	bfrog	frog	amphibian	o	f
651	2012	2013-05-05	tmau	asnake	snake	reptile	o	f
652	2012	2013-05-05	platy	bfrog	frog	amphibian	o	f
653	2012	2013-05-05	platy	bfrog	frog	amphibian	o	f
654	2012	2013-05-05	platy	bfrog	frog	amphibian	o	f
655	2012	2013-05-05	platy	bfrog	frog	amphibian	o	f
656	2012	2013-05-05	platy	bfrog	frog	amphibian	i	p
657	2012	2013-05-05	platy	bfrog	frog	amphibian	i	p
658	2012	2013-05-05	lwot	atfrog	frog	amphibian	o	f
659	2012	2013-05-05	lnas	atfrog	frog	amphibian	o	f
660	2012	2013-05-05	platy	bfrog	frog	amphibian	o	f
661	2012	2013-05-05	platy	bfrog	frog	amphibian	o	p
662	2012	2013-05-05	platy	bfrog	frog	amphibian	o	p
663	2012	2013-05-05	platy	bfrog	frog	amphibian	o	p
664	2012	2013-05-05	platy	bfrog	frog	amphibian	o	p
665	2012	2013-05-05	platy	bfrog	frog	amphibian	o	p
666	2012	2013-05-05	platy	bfrog	frog	amphibian	o	p
667	2012	2013-05-05	platy	bfrog	frog	amphibian	o	p
668	2012	2013-05-05	dbor	pygo	lizard	reptile	o	f
669	2012	2013-05-05	cbil	atfrog	frog	amphibian	o	p
670	2012	2013-05-05	uspp	bfrog	frog	amphibian	o	p
671	2012	2013-05-05	lnas	atfrog	frog	amphibian	o	p
672	2012	2013-05-05	platy	bfrog	frog	amphibian	o	p
673	2012	2013-05-05	uspp	bfrog	frog	amphibian	o	p
674	2012	2013-05-05	vsca	goanna	lizard	reptile	o	p
675	2012	2013-05-05	cino	skink	lizard	reptile	i	f
676	2012	2013-05-05	tmau	asnake	snake	reptile	o	f
677	2012	2013-05-05	uspp	bfrog	frog	amphibian	o	f
678	2012	2013-05-05	uspp	bfrog	frog	amphibian	o	f
679	2012	2013-05-05	lnas	atfrog	frog	amphibian	o	f
680	2012	2013-05-05	platy	bfrog	frog	amphibian	o	f
681	2012	2013-05-05	cbil	atfrog	frog	amphibian	o	f
682	2012	2013-05-05	liner	atfrog	frog	amphibian	o	p
683	2012	2013-05-05	cbil	atfrog	frog	amphibian	o	p
684	2012	2013-05-05	uspp	bfrog	frog	amphibian	o	p
685	2012	2013-05-05	cino	skink	lizard	reptile	o	f
686	2012	2013-05-05	hbin	gecko	lizard	reptile	i	p
687	2012	2013-05-05	cbil	atfrog	frog	amphibian	o	f
688	2012	2013-05-05	dpap	tsnake	snake	reptile	o	f
689	2012	2013-05-05	cino	skink	lizard	reptile	o	f
690	2012	2013-05-06	cino	skink	lizard	reptile	o	f
691	2012	2013-05-06	cino	skink	lizard	reptile	i	f
692	2012	2013-05-06	lbur	pygo	lizard	reptile	o	f
693	2012	2013-05-06	platy	bfrog	frog	amphibian	i	f
694	2012	2013-05-06	platy	bfrog	frog	amphibian	i	f
695	2012	2013-05-06	lnas	atfrog	frog	amphibian	o	f
696	2012	2013-05-06	lnas	atfrog	frog	amphibian	o	f
697	2012	2013-05-06	hbin	gecko	lizard	reptile	i	p
698	2012	2013-05-06	dpap	tsnake	snake	reptile	o	f
699	2012	2013-05-06	Rguen	tsnake	snake	reptile	o	f
700	2012	2013-05-06	cino	skink	lizard	reptile	i	p
701	2012	2013-05-06	llig	bfrog	frog	amphibian	o	p
702	2012	2013-05-06	tmau	asnake	snake	reptile	o	p
703	2012	2013-05-06	platy	bfrog	frog	amphibian	o	p
704	2012	2013-05-06	platy	bfrog	frog	amphibian	o	p
705	2012	2013-05-06	platy	bfrog	frog	amphibian	o	p
706	2012	2013-05-06	platy	bfrog	frog	amphibian	o	p
707	2012	2013-05-06	lnas	atfrog	frog	amphibian	o	f
708	2012	2013-05-06	platy	bfrog	frog	amphibian	i	f
709	2012	2013-05-06	cburr	turtle	turtle	reptile	o	p
710	2012	2013-05-06	cburr	turtle	turtle	reptile	o	p
711	2012	2013-05-06	platy	bfrog	frog	amphibian	o	p
712	2012	2013-05-06	platy	bfrog	frog	amphibian	o	p
713	2012	2013-05-06	lnas	atfrog	frog	amphibian	o	f
714	2012	2013-05-06	platy	bfrog	frog	amphibian	o	p
715	2012	2013-05-06	cbil	atfrog	frog	amphibian	o	p
716	2012	2013-05-06	platy	bfrog	frog	amphibian	o	p
717	2012	2013-05-06	platy	bfrog	frog	amphibian	o	p
718	2012	2013-05-06	platy	bfrog	frog	amphibian	o	p
719	2012	2013-05-06	platy	bfrog	frog	amphibian	o	p
720	2012	2013-05-06	platy	bfrog	frog	amphibian	o	p
721	2012	2013-05-06	platy	bfrog	frog	amphibian	o	f
722	2012	2013-05-06	liner	atfrog	frog	amphibian	o	f
723	2012	2013-05-06	uspp	bfrog	frog	amphibian	o	f
724	2012	2013-05-06	uspp	bfrog	frog	amphibian	o	f
725	2012	2013-05-06	tmau	atfrog	frog	amphibian	o	f
726	2012	2013-05-06	cbil	atfrog	frog	amphibian	o	p
727	2012	2013-05-06	cbil	atfrog	frog	amphibian	o	p
728	2012	2013-05-06	platy	bfrog	frog	amphibian	o	p
729	2012	2013-05-06	Tmul	skink	lizard	reptile	o	f
730	2012	2013-05-06	cbil	atfrog	frog	amphibian	o	p
731	2012	2013-05-06	cbil	atfrog	frog	amphibian	o	p
732	2012	2013-05-06	liner	atfrog	frog	amphibian	o	p
733	2012	2013-05-06	lnas	atfrog	frog	amphibian	o	f
734	2012	2013-05-06	uspp	bfrog	frog	amphibian	o	p
735	2012	2013-05-06	uspp	bfrog	frog	amphibian	o	p
736	2012	2013-05-06	liner	atfrog	frog	amphibian	o	p
737	2012	2013-05-06	liner	atfrog	frog	amphibian	o	p
738	2012	2013-05-06	dpap	tsnake	snake	reptile	o	f
739	2012	2013-05-06	mruf	skink	lizard	reptile	o	f
740	2012	2013-05-06	cino	skink	lizard	reptile	o	f
741	2012	2013-05-07	camax	skink	lizard	reptile	o	f
742	2012	2013-05-07	camax	skink	lizard	reptile	o	f
743	2012	2013-05-07	crob	skink	lizard	reptile	o	f
744	2012	2013-05-07	liner	atfrog	frog	amphibian	o	f
745	2012	2013-05-07	liner	atfrog	frog	amphibian	o	f
746	2012	2013-05-07	lbur	pygo	lizard	reptile	i	f
747	2012	2013-05-07	vsca	goanna	lizard	reptile	i	p
748	2012	2013-05-07	crob	skink	lizard	reptile	o	f
749	2012	2013-05-07	liner	atfrog	frog	amphibian	o	f
750	2012	2013-05-07	platy	bfrog	frog	amphibian	o	f
751	2012	2013-05-07	platy	bfrog	frog	amphibian	o	f
752	2012	2013-05-07	eiso	skink	lizard	reptile	o	p
753	2012	2013-05-07	ctri	skink	lizard	reptile	o	p
754	2012	2013-05-07	tmau	asnake	snake	reptile	o	p
755	2012	2013-05-07	platy	bfrog	frog	amphibian	i	p
756	2012	2013-05-07	Mus	eutherian	mammal	mammal	i	p
757	2012	2013-05-07	platy	bfrog	frog	amphibian	o	p
758	2012	2013-05-07	uspp	bfrog	frog	amphibian	o	f
759	2012	2013-05-07	uspp	bfrog	frog	amphibian	i	f
760	2012	2013-05-07	uspp	bfrog	frog	amphibian	o	p
761	2012	2013-05-07	cbil	atfrog	frog	amphibian	o	p
762	2012	2013-05-07	uspp	bfrog	frog	amphibian	o	p
763	2012	2013-05-07	uspp	bfrog	frog	amphibian	o	p
764	2012	2013-05-07	platy	bfrog	frog	amphibian	o	p
765	2012	2013-05-07	cbil	atfrog	frog	amphibian	o	p
766	2012	2013-05-07	cbil	atfrog	frog	amphibian	o	p
767	2012	2013-05-07	liner	atfrog	frog	amphibian	o	f
768	2012	2013-05-07	liner	atfrog	frog	amphibian	o	f
769	2012	2013-05-07	liner	atfrog	frog	amphibian	o	f
770	2012	2013-05-07	platy	bfrog	frog	amphibian	o	p
771	2012	2013-05-07	tmau	asnake	snake	reptile	o	f
772	2012	2013-05-07	liner	atfrog	frog	amphibian	i	p
773	2012	2013-05-07	liner	atfrog	frog	amphibian	o	p
774	2012	2013-05-07	cino	skink	lizard	reptile	o	p
775	2012	2013-05-07	lnas	atfrog	frog	amphibian	o	f
776	2012	2013-05-07	uspp	bfrog	frog	amphibian	i	p
777	2012	2013-05-07	uspp	bfrog	frog	amphibian	o	p
778	2012	2013-05-07	cbil	atfrog	frog	amphibian	o	p
779	2012	2013-05-07	dpap	tsnake	snake	reptile	o	f
780	2012	2013-05-07	dpap	tsnake	snake	reptile	i	f
781	2012	2013-05-07	lnas	atfrog	frog	amphibian	o	f
782	2012	2013-05-07	lbur	pygo	lizard	reptile	o	f
783	2012	2013-05-07	liner	atfrog	frog	amphibian	o	f
784	2012	2013-05-07	gnana	gecko	lizard	reptile	i	f
785	2012	2013-05-08	crob	skink	lizard	reptile	o	f
786	2012	2013-05-08	platy	bfrog	frog	amphibian	i	p
787	2012	2013-05-08	lnas	atfrog	frog	amphibian	i	f
788	2012	2013-05-08	tmau	asnake	snake	reptile	o	p
789	2012	2013-05-08	vgou	goanna	lizard	reptile	i	f
790	2012	2013-05-08	platy	bfrog	frog	amphibian	o	p
791	2012	2013-05-08	platy	bfrog	frog	amphibian	o	p
792	2012	2013-05-08	tmau	asnake	snake	reptile	o	f
793	2012	2013-05-08	platy	bfrog	frog	amphibian	i	f
794	2012	2013-05-08	uspp	bfrog	frog	amphibian	o	p
795	2012	2013-05-08	platy	bfrog	frog	amphibian	o	p
796	2012	2013-05-08	uspp	bfrog	frog	amphibian	o	p
797	2012	2013-05-08	liner	atfrog	frog	amphibian	o	f
798	2012	2013-05-08	liner	atfrog	frog	amphibian	i	p
799	2012	2013-05-08	uspp	bfrog	frog	amphibian	o	p
800	2012	2013-05-08	cbil	atfrog	frog	amphibian	o	p
801	2012	2013-05-08	liner	atfrog	frog	amphibian	o	p
802	2012	2013-05-08	platy	bfrog	frog	amphibian	o	p
803	2012	2013-05-08	platy	bfrog	frog	amphibian	o	p
804	2012	2013-05-08	uspp	bfrog	frog	amphibian	i	p
805	2012	2013-05-08	lbur	pygo	lizard	reptile	i	f
806	2012	2013-05-08	dpap	tsnake	snake	reptile	o	f
807	2012	2013-05-08	liner	atfrog	frog	amphibian	o	f
808	2012	2013-05-30	pnan	eutherian	mammal	mammal	o	f
809	2012	2013-05-30	camax	skink	lizard	reptile	i	f
810	2012	2013-05-30	dpap	tsnake	snake	reptile	i	p
811	2012	2013-05-31	cgra	skink	lizard	reptile	o	f
812	2012	2013-05-31	cgra	skink	lizard	reptile	o	f
813	2012	2013-05-31	cgra	skink	lizard	reptile	o	f
814	2012	2013-05-31	dpap	tsnake	snake	reptile	o	f
815	2012	2013-06-01	lnas	atfrog	frog	amphibian	o	x
816	2012	2013-06-01	forn	tsnake	snake	reptile	i	f
817	2012	2013-06-01	hbin	gecko	lizard	reptile	i	f
818	2012	2013-06-02	crob	skink	lizard	reptile	i	f
819	2012	2013-06-02	lnas	atfrog	frog	amphibian	o	f
820	2012	2013-06-02	nmel	bfrog	frog	amphibian	i	p
821	2012	2013-06-02	lnas	atfrog	frog	amphibian	o	f
822	2012	2013-06-02	lnas	atfrog	frog	amphibian	o	f
823	2012	2013-06-02	hbin	gecko	lizard	reptile	o	f
824	2012	2013-06-02	lspp	atfrog	frog	amphibian	o	f
825	2012	2013-06-02	lnas	atfrog	frog	amphibian	i	f
826	2012	2013-06-02	dpap	tsnake	snake	reptile	o	f
827	2012	2013-06-02	lnas	atfrog	frog	amphibian	o	f
828	2012	2013-06-02	lnas	atfrog	frog	amphibian	o	f
829	2012	2013-06-02	cburr	turtle	turtle	reptile	o	x
830	2012	2013-06-02	brn snke	tsnake	snake	reptile	o	x
831	2012	2013-06-03	lspp	atfrog	frog	amphibian	o	f
832	2012	2013-06-03	cspp	skink	lizard	reptile	i	p
833	2012	2013-06-03	lspp	atfrog	frog	amphibian	o	f
834	2012	2013-06-03	uspp	bfrog	frog	amphibian	o	p
835	2012	2013-06-03	cgra	skink	lizard	reptile	o	f
836	2012	2013-06-03	lspp	atfrog	frog	amphibian	o	f
837	2012	2013-06-03	lspp	atfrog	frog	amphibian	o	f
838	2012	2013-06-03	lspp	atfrog	frog	amphibian	o	f
839	2012	2013-06-03	lspp	atfrog	frog	amphibian	o	f
840	2012	2013-06-03	lspp	atfrog	frog	amphibian	o	f
841	2012	2013-06-03	lspp	atfrog	frog	amphibian	o	f
842	2012	2013-06-03	lspp	atfrog	frog	amphibian	o	f
843	2012	2013-06-03	lnas	atfrog	frog	amphibian	o	f
844	2012	2013-06-03	lnas	atfrog	frog	amphibian	o	f
845	2012	2013-06-03	lnas	atfrog	frog	amphibian	o	f
846	2012	2013-06-03	lnas	atfrog	frog	amphibian	o	f
847	2012	2013-06-03	lnas	atfrog	frog	amphibian	o	f
848	2012	2013-06-03	lnas	atfrog	frog	amphibian	o	f
849	2012	2013-06-03	lnas	atfrog	frog	amphibian	o	f
850	2012	2013-06-03	lnas	atfrog	frog	amphibian	o	f
851	2012	2013-06-03	lnas	atfrog	frog	amphibian	o	f
852	2012	2013-06-03	lnas	atfrog	frog	amphibian	o	f
853	2012	2013-06-03	lnas	atfrog	frog	amphibian	o	f
854	2012	2013-06-03	lnas	atfrog	frog	amphibian	o	f
855	2012	2013-06-03	lnas	atfrog	frog	amphibian	o	f
856	2012	2013-06-03	lnas	atfrog	frog	amphibian	o	f
857	2012	2013-06-03	lnas	atfrog	frog	amphibian	o	f
858	2012	2013-06-04	lnas	atfrog	frog	amphibian	i	p
859	2012	2013-06-04	vsca	goanna	lizard	reptile	i	f
860	2012	2013-06-04	uspp	bfrog	frog	amphibian	o	f
861	2012	2013-06-04	platy	bfrog	frog	amphibian	o	p
862	2012	2013-06-04	lnas	atfrog	frog	amphibian	o	f
863	2012	2013-06-05	line	atfrog	frog	amphibian	i	p
864	2012	2013-06-05	cspp	skink	lizard	reptile	o	x
865	2012	2013-06-05	uspp	bfrog	frog	amphibian	o	p
866	2012	2013-06-05	platy	bfrog	frog	amphibian	o	f
867	2012	2013-06-06	uspp	bfrog	frog	amphibian	i	p
868	2012	2013-06-06	lspp	atfrog	frog	amphibian	o	f
869	2012	2013-06-06	platy	bfrog	frog	amphibian	i	p
870	2012	2013-06-06	platy	bfrog	frog	amphibian	o	p
871	2012	2013-06-06	uspp	bfrog	frog	amphibian	o	p
872	2012	2013-06-06	mmain	skink	lizard	reptile	i	p
873	2012	2013-06-06	platy	bfrog	frog	amphibian	o	p
874	2012	2013-06-06	platy	bfrog	frog	amphibian	o	p
875	2012	2013-06-07	line	atfrog	frog	amphibian	i	p
876	2012	2013-06-07	vsca	goanna	lizard	reptile	o	f
877	2012	2013-06-07	lnas	atfrog	frog	amphibian	o	x
878	2012	2013-06-07	brqu	bird	bird	bird	i	f
879	2012	2013-06-07	crob	skink	lizard	reptile	o	p
880	2012	2013-06-07	camax	skink	lizard	reptile	i	f
881	2012	2013-06-07	cocc	gecko	lizard	reptile	o	f
882	2012	2013-06-07	cgra	skink	lizard	reptile	o	f
883	2012	2013-06-07	mmain	skink	lizard	reptile	o	f
884	2012	2013-06-07	platy	bfrog	frog	amphibian	o	p
885	2012	2013-06-07	hbin	gecko	lizard	reptile	i	p
886	2012	2013-06-07	crob	skink	lizard	reptile	o	p
887	2012	2013-06-07	ctri	skink	lizard	reptile	o	p

## Sheet: all data
number	year	date	species	group1	group2	group3	position	trap type
1	2011	2013-05-27	cbil	atfrog	frog	amphibian	i	p		atfrog - aquatic/terrestrial/arboral frog
2	2011	2013-05-27	cbil	atfrog	frog	amphibian	i	p		bfrog = burrowing frog
3	2011	2013-05-27	cbil	atfrog	frog	amphibian	i	p		asnake = aquatic snake
4	2011	2013-05-27	cbil	atfrog	frog	amphibian	i	p		tsnake= terrestrial snake
6	2011	2013-05-27	platy	bfrog	frog	amphibian	o	p		o = outside, I = inside
8	2011	2013-05-27	cbil	atfrog	frog	amphibian	o	f		p = pitfall, f = funnel, x = incidental along fence
9	2011	2013-05-27	uspp	bfrog	frog	amphibian	i	p
10	2011	2013-05-27	uspp	bfrog	frog	amphibian	o	p		= deleted from analysis because they were metamorphs
11	2011	2013-05-27	uspp	bfrog	frog	amphibian	o	p
12	2011	2013-05-27	cbil	atfrog	frog	amphibian	o	p
13	2011	2013-05-27	cbil	atfrog	frog	amphibian	o	p
14	2011	2013-05-27	lnas	atfrog	frog	amphibian	o	p
15	2011	2013-05-27	line	atfrog	frog	amphibian	o	p
16	2011	2013-05-27	line	atfrog	frog	amphibian	o	p
17	2011	2013-05-27	uspp	bfrog	frog	amphibian	o	p
18	2011	2013-05-27	uspp	bfrog	frog	amphibian	o	p
19	2011	2013-05-27	uspp	bfrog	frog	amphibian	o	p
20	2011	2013-05-27	cbil	atfrog	frog	amphibian	o	p
21	2011	2013-05-27	cbil	atfrog	frog	amphibian	o	p
22	2011	2013-05-27	cbil	atfrog	frog	amphibian	o	p
24	2011	2013-05-27	uspp	bfrog	frog	amphibian	o	p
25	2011	2013-05-27	uspp	bfrog	frog	amphibian	o	p
26	2011	2013-05-27	uspp	bfrog	frog	amphibian	o	p
27	2011	2013-05-27	line	atfrog	frog	amphibian	o	p
28	2011	2013-05-27	line	atfrog	frog	amphibian	o	p
35	2011	2013-05-28	cbil	atfrog	frog	amphibian	i	p
36	2011	2013-05-29	cbil	atfrog	frog	amphibian	i	p
37	2011	2013-05-30	cbil	atfrog	frog	amphibian	i	p
38	2011	2013-05-31	cbil	atfrog	frog	amphibian	i	p
39	2011	2013-06-01	cbil	atfrog	frog	amphibian	i	p
40	2011	2013-06-02	cbil	atfrog	frog	amphibian	i	p
41	2011	2013-06-03	cbil	atfrog	frog	amphibian	i	p
42	2011	2013-06-04	cbil	atfrog	frog	amphibian	i	p
46	2011	2013-05-28	line	atfrog	frog	amphibian	o	f
47	2011	2013-05-28	lnas	atfrog	frog	amphibian	o	f
48	2011	2013-05-28	cino	skink	lizard	amphibian	i	f
49	2011	2013-05-28	cbil	atfrog	frog	amphibian	o	f
51	2011	2013-05-28	cbil	atfrog	frog	amphibian	o	p
52	2011	2013-05-28	cbil	atfrog	frog	amphibian	o	p
53	2011	2013-05-28	cbil	atfrog	frog	amphibian	o	p
54	2011	2013-05-28	uspp	bfrog	frog	amphibian	o	p
57	2011	2013-05-28	line	atfrog	frog	amphibian	o	p
58	2011	2013-05-28	uspp	bfrog	frog	amphibian	o	p
59	2011	2013-05-28	cbil	atfrog	frog	amphibian	o	p
63	2011	2013-05-28	line	atfrog	frog	amphibian	o	x
67	2011	2013-05-29	cbil	atfrog	frog	amphibian	i	p
68	2011	2013-05-29	cbil	atfrog	frog	amphibian	i	p
69	2011	2013-05-29	cbil	atfrog	frog	amphibian	i	p
70	2011	2013-05-29	cbil	atfrog	frog	amphibian	i	p
71	2011	2013-05-29	cbil	atfrog	frog	amphibian	i	p
72	2011	2013-05-29	cbil	atfrog	frog	amphibian	i	p
73	2011	2013-05-29	cbil	atfrog	frog	amphibian	i	p
74	2011	2013-05-29	cbil	atfrog	frog	amphibian	i	p
75	2011	2013-05-29	cbil	atfrog	frog	amphibian	i	p
79	2011	2013-05-29	lpall	atfrog	frog	amphibian	o	f
80	2011	2013-05-29	cbil	atfrog	frog	amphibian	o	p
81	2011	2013-05-29	cbil	atfrog	frog	amphibian	o	p
83	2011	2013-05-29	cbil	atfrog	frog	amphibian	o	p
85	2011	2013-05-29	uspp	bfrog	frog	amphibian	o	p
86	2011	2013-05-29	uspp	bfrog	frog	amphibian	o	p
87	2011	2013-05-29	uspp	bfrog	frog	amphibian	o	p
88	2011	2013-05-29	uspp	bfrog	frog	amphibian	o	p
89	2011	2013-05-29	line	atfrog	frog	amphibian	o	p
96	2011	2013-05-30	cbil	atfrog	frog	amphibian	i	p
97	2011	2013-05-30	cbil	atfrog	frog	amphibian	i	p
98	2011	2013-05-30	cbil	atfrog	frog	amphibian	i	p
99	2011	2013-05-30	cbil	atfrog	frog	amphibian	i	p
100	2011	2013-05-30	cbil	atfrog	frog	amphibian	i	p
101	2011	2013-05-30	cbil	atfrog	frog	amphibian	i	p
102	2011	2013-05-30	cbil	atfrog	frog	amphibian	i	p
103	2011	2013-05-30	cbil	atfrog	frog	amphibian	i	p
104	2011	2013-05-30	cbil	atfrog	frog	amphibian	i	p
105	2011	2013-05-30	cbil	atfrog	frog	amphibian	i	p
106	2011	2013-05-30	cbil	atfrog	frog	amphibian	i	p
107	2011	2013-05-30	cbil	atfrog	frog	amphibian	i	p
108	2011	2013-05-30	cbil	atfrog	frog	amphibian	i	p
109	2011	2013-05-30	cbil	atfrog	frog	amphibian	i	p
110	2011	2013-05-30	cbil	atfrog	frog	amphibian	i	p
111	2011	2013-05-30	cbil	atfrog	frog	amphibian	i	p
112	2011	2013-05-30	cbil	atfrog	frog	amphibian	i	p
113	2011	2013-05-30	cbil	atfrog	frog	amphibian	i	p
114	2011	2013-05-30	cbil	atfrog	frog	amphibian	i	p
115	2011	2013-05-30	cbil	atfrog	frog	amphibian	i	p
127	2011	2013-05-31	uspp	bfrog	frog	amphibian	i	p
131	2011	2013-05-31	cbil	atfrog	frog	amphibian	o	p
132	2011	2013-05-31	cbil	atfrog	frog	amphibian	o	p
133	2011	2013-05-31	cbil	atfrog	frog	amphibian	o	p
134	2011	2013-05-31	cbil	atfrog	frog	amphibian	o	p
135	2011	2013-05-31	cbil	atfrog	frog	amphibian	o	p
136	2011	2013-05-31	cbil	atfrog	frog	amphibian	o	p
137	2011	2013-05-31	uspp	bfrog	frog	amphibian	o	p
138	2011	2013-05-31	cbil	atfrog	frog	amphibian	o	p
139	2011	2013-05-31	line	atfrog	frog	amphibian	o	p
140	2011	2013-05-31	cbil	atfrog	frog	amphibian	o	p
141	2011	2013-05-31	cbil	atfrog	frog	amphibian	o	p
142	2011	2013-05-31	cbil	atfrog	frog	amphibian	o	p
143	2011	2013-05-31	cbil	atfrog	frog	amphibian	o	p
144	2011	2013-05-31	cbil	atfrog	frog	amphibian	o	p
145	2011	2013-05-31	cbil	atfrog	frog	amphibian	o	p
146	2011	2013-05-31	uspp	bfrog	frog	amphibian	o	p
147	2011	2013-05-31	line	atfrog	frog	amphibian	o	p
148	2011	2013-05-31	uspp	atfrog	frog	amphibian	o	p
158	2011	2013-06-01	lcae	atfrog	frog	amphibian	o	f
162	2011	2013-06-01	platy	bfrog	frog	amphibian	o	f
163	2011	2013-06-01	uspp	bfrog	frog	amphibian	o	f
164	2011	2013-06-01	cbil	atfrog	frog	amphibian	o	p
165	2011	2013-06-01	cbil	atfrog	frog	amphibian	o	p
166	2011	2013-06-01	uspp	bfrog	frog	amphibian	o	p
167	2011	2013-06-01	cbil	atfrog	frog	amphibian	o	p
168	2011	2013-06-01	uspp	bfrog	frog	amphibian	o	p
170	2011	2013-06-01	uspp	bfrog	frog	amphibian	o	p
171	2011	2013-06-01	lnas	atfrog	frog	amphibian	o	p
175	2011	2013-06-02	cbil	atfrog	frog	amphibian	i	f
177	2011	2013-06-02	uspp	bfrog	frog	amphibian	i	f
184	2011	2013-06-02	cbil	atfrog	frog	amphibian	o	f
185	2011	2013-06-02	cbil	atfrog	frog	amphibian	o	f
186	2011	2013-06-02	uspp	bfrog	frog	amphibian	o	f
187	2011	2013-06-02	uspp	bfrog	frog	amphibian	o	p
198	2011	2013-06-07	cbil	atfrog	frog	amphibian	i	f
199	2011	2013-06-07	cbil	atfrog	frog	amphibian	i	f
200	2011	2013-06-07	cbil	atfrog	frog	amphibian	i	f
201	2011	2013-06-07	cbil	atfrog	frog	amphibian	i	f
202	2011	2013-06-07	cbil	atfrog	frog	amphibian	i	f
203	2011	2013-06-07	cbil	atfrog	frog	amphibian	i	f
204	2011	2013-06-07	cbil	atfrog	frog	amphibian	i	f
205	2011	2013-06-07	cbil	atfrog	frog	amphibian	i	f
206	2011	2013-06-07	cbil	atfrog	frog	amphibian	i	f
207	2011	2013-06-07	cbil	atfrog	frog	amphibian	i	f
208	2011	2013-06-07	cbil	atfrog	frog	amphibian	i	f
209	2011	2013-06-07	cbil	atfrog	frog	amphibian	i	f
210	2011	2013-06-07	cbil	atfrog	frog	amphibian	i	f
211	2011	2013-06-07	cbil	atfrog	frog	amphibian	i	f
212	2011	2013-06-07	uspp	bfrog	frog	amphibian	o	f
214	2011	2013-06-07	uspp	bfrog	frog	amphibian	o	p
215	2011	2013-06-07	uspp	bfrog	frog	amphibian	o	f
217	2011	2013-06-07	platy	bfrog	frog	amphibian	i	p
219	2011	2013-06-07	cbil	atfrog	frog	amphibian	o	p
220	2011	2013-06-07	cbil	atfrog	frog	amphibian	o	p
221	2011	2013-06-07	cbil	atfrog	frog	amphibian	o	p
222	2011	2013-06-07	cbil	atfrog	frog	amphibian	o	p
223	2011	2013-06-07	uspp	bfrog	frog	amphibian	o	p
224	2011	2013-06-07	uspp	bfrog	frog	amphibian	o	p
225	2011	2013-06-07	lwot	atfrog	frog	amphibian	o	p
226	2011	2013-06-07	cbil	atfrog	frog	amphibian	o	p
227	2011	2013-06-07	cbil	atfrog	frog	amphibian	o	p
228	2011	2013-06-07	cbil	atfrog	frog	amphibian	o	p
229	2011	2013-06-07	cbil	atfrog	frog	amphibian	o	p
230	2011	2013-06-07	cbil	atfrog	frog	amphibian	o	p
231	2011	2013-06-07	cbil	atfrog	frog	amphibian	o	p
232	2011	2013-06-07	cbil	atfrog	frog	amphibian	o	p
233	2011	2013-06-07	uspp	bfrog	frog	amphibian	o	p
234	2011	2013-06-07	uspp	bfrog	frog	amphibian	o	p
235	2011	2013-06-07	uspp	bfrog	frog	amphibian	o	p
236	2011	2013-06-07	uspp	bfrog	frog	amphibian	o	p
237	2011	2013-06-07	uspp	bfrog	frog	amphibian	o	p
238	2011	2013-06-07	cbil	atfrog	frog	amphibian	o	p
239	2011	2013-06-07	platy	bfrog	frog	amphibian	o	p
240	2011	2013-06-07	lspp	atfrog	frog	amphibian	o	f
241	2011	2013-06-07	lspp	atfrog	frog	amphibian	o	f
242	2011	2013-06-07	lspp	atfrog	frog	amphibian	o	f
243	2011	2013-06-07	lspp	atfrog	frog	amphibian	o	f
244	2011	2013-06-07	platy	bfrog	frog	amphibian	o	f
245	2011	2013-06-07	uspp	bfrog	frog	amphibian	o	p
246	2011	2013-06-07	uspp	bfrog	frog	amphibian	o	p
247	2011	2013-06-07	uspp	bfrog	frog	amphibian	o	p
251	2011	2013-06-07	lnas	atfrog	frog	amphibian	o	p
252	2011	2013-06-07	lnas	atfrog	frog	amphibian	o	p
253	2011	2013-06-07	uspp	bfrog	frog	amphibian	o	p
255	2011	2013-06-08	cbil	atfrog	frog	amphibian	i	x
256	2011	2013-06-08	lnas	atfrog	frog	amphibian	i	x
259	2011	2013-06-08	cbil	atfrog	frog	amphibian	i	f
260	2011	2013-06-08	cbil	atfrog	frog	amphibian	i	f
261	2011	2013-06-08	cbil	atfrog	frog	amphibian	i	f
262	2011	2013-06-08	cbil	atfrog	frog	amphibian	i	f
263	2011	2013-06-08	cbil	atfrog	frog	amphibian	i	f
264	2011	2013-06-08	cbil	atfrog	frog	amphibian	i	f
265	2011	2013-06-08	cbil	atfrog	frog	amphibian	i	f
266	2011	2013-06-08	cbil	atfrog	frog	amphibian	i	f
267	2011	2013-06-08	cbil	atfrog	frog	amphibian	i	f
268	2011	2013-06-08	cbil	atfrog	frog	amphibian	i	f
269	2011	2013-06-08	cbil	atfrog	frog	amphibian	i	f
271	2011	2013-06-08	uspp	bfrog	frog	amphibian	o	f
272	2011	2013-06-08	lnas	atfrog	frog	amphibian	o	f
273	2011	2013-06-08	uspp	bfrog	frog	amphibian	o	f
274	2011	2013-06-08	lnas	atfrog	frog	amphibian	o	f
275	2011	2013-06-08	lssp	atfrog	frog	amphibian	i	f
276	2011	2013-06-08	uspp	bfrog	frog	amphibian	i	p
277	2011	2013-06-08	uspp	bfrog	frog	amphibian	i	p
278	2011	2013-06-08	uspp	bfrog	frog	amphibian	o	p
279	2011	2013-06-08	uspp	bfrog	frog	amphibian	o	p
280	2011	2013-06-08	uspp	bfrog	frog	amphibian	i	p
281	2011	2013-06-08	uspp	bfrog	frog	amphibian	o	p
283	2011	2013-06-08	uspp	bfrog	frog	amphibian	i	p
284	2011	2013-06-08	uspp	bfrog	frog	amphibian	i	p
285	2011	2013-06-08	uspp	bfrog	frog	amphibian	i	p
286	2011	2013-06-08	lnas	atfrog	frog	amphibian	i	f
289	2011	2013-06-08	platy	bfrog	frog	amphibian	o	f
290	2011	2013-06-08	lspp	atfrog	frog	amphibian	o	f
291	2011	2013-06-08	cbil	atfrog	frog	amphibian	i	p
292	2011	2013-06-08	uspp	bfrog	frog	amphibian	i	p
293	2011	2013-06-08	platy	bfrog	frog	amphibian	i	f
295	2011	2013-06-08	uspp	bfrog	frog	amphibian	o	f
296	2011	2013-06-08	uspp	bfrog	frog	amphibian	o	f
297	2011	2013-06-08	lnas	atfrog	frog	amphibian	o	f
298	2011	2013-06-08	lspp	atfrog	frog	amphibian	i	p
299	2011	2013-06-08	uspp	bfrog	frog	amphibian	o	p
300	2011	2013-06-08	uspp	bfrog	frog	amphibian	o	p
302	2011	2013-06-08	lnas	atfrog	frog	amphibian	i	f
303	2011	2013-06-08	platy	bfrog	frog	amphibian	o	f
304	2011	2013-06-08	lnas	atfrog	frog	amphibian	i	p
305	2011	2013-06-08	cbil	atfrog	frog	amphibian	i	p
306	2011	2013-06-08	cbil	atfrog	frog	amphibian	i	p
307	2011	2013-06-08	cbil	atfrog	frog	amphibian	i	p
308	2011	2013-06-08	cbil	atfrog	frog	amphibian	o	p
309	2011	2013-06-08	cbil	atfrog	frog	amphibian	o	p
310	2011	2013-06-08	cbil	atfrog	frog	amphibian	o	p
311	2011	2013-06-08	cbil	atfrog	frog	amphibian	o	p
312	2011	2013-06-08	cbil	atfrog	frog	amphibian	o	p
313	2011	2013-06-08	uspp	bfrog	frog	amphibian	o	p
314	2011	2013-06-08	uspp	bfrog	frog	amphibian	o	p
315	2011	2013-06-08	uspp	bfrog	frog	amphibian	o	p
316	2011	2013-06-08	uspp	bfrog	frog	amphibian	i	p
317	2011	2013-06-08	platy	bfrog	frog	amphibian	o	p
318	2011	2013-06-08	platy	bfrog	frog	amphibian	o	p
319	2011	2013-06-08	platy	bfrog	frog	amphibian	o	p
320	2011	2013-06-08	cbil	atfrog	frog	amphibian	o	p
321	2011	2013-06-08	cbil	atfrog	frog	amphibian	o	p
322	2011	2013-06-08	cbil	atfrog	frog	amphibian	o	p
323	2011	2013-06-08	cbil	atfrog	frog	amphibian	o	p
324	2011	2013-06-08	lwot	atfrog	frog	amphibian	o	p
325	2011	2013-06-08	lnas	atfrog	frog	amphibian	o	p
326	2011	2013-06-08	uspp	bfrog	frog	amphibian	o	p
327	2011	2013-06-08	uspp	bfrog	frog	amphibian	o	p
328	2011	2013-06-08	uspp	bfrog	frog	amphibian	o	p
329	2011	2013-06-08	uspp	bfrog	frog	amphibian	o	f
330	2011	2013-06-08	uspp	bfrog	frog	amphibian	o	f
332	2011	2013-06-08	cbil	atfrog	frog	amphibian	o	p
333	2011	2013-06-08	cbil	atfrog	frog	amphibian	o	p
334	2011	2013-06-08	uspp	bfrog	frog	amphibian	o	p
335	2011	2013-06-08	platy	bfrog	frog	amphibian	o	f
336	2011	2013-06-08	lnas	atfrog	frog	amphibian	o	p
339	2011	2013-06-08	lwot	atfrog	frog	amphibian	o	f
342	2011	2013-06-09	cbil	atfrog	frog	amphibian	i	p
343	2011	2013-06-09	lnas	atfrog	frog	amphibian	o	f
344	2011	2013-06-09	lnas	atfrog	frog	amphibian	o	f
345	2011	2013-06-09	lnas	atfrog	frog	amphibian	o	f
346	2011	2013-06-09	line	atfrog	frog	amphibian	o	f
347	2011	2013-06-09	uspp	bfrog	frog	amphibian	o	f
348	2011	2013-06-09	platy	bfrog	frog	amphibian	i	p
350	2011	2013-06-09	uspp	bfrog	frog	amphibian	o	p
351	2011	2013-06-09	uspp	bfrog	frog	amphibian	o	p
352	2011	2013-06-09	uspp	bfrog	frog	amphibian	o	p
354	2011	2013-06-09	cbil	bfrog	frog	amphibian	o	p
357	2011	2013-06-09	lnas	atfrog	frog	amphibian	o	f
358	2011	2013-06-09	uspp	bfrog	frog	amphibian	o	f
359	2011	2013-06-09	uspp	bfrog	frog	amphibian	o	f
360	2011	2013-06-09	uspp	bfrog	frog	amphibian	o	f
361	2011	2013-06-09	uspp	bfrog	frog	amphibian	o	f
362	2011	2013-06-09	uspp	bfrog	frog	amphibian	o	f
363	2011	2013-06-09	uspp	bfrog	frog	amphibian	o	f
364	2011	2013-06-09	uspp	bfrog	frog	amphibian	o	f
365	2011	2013-06-09	uspp	bfrog	frog	amphibian	o	f
366	2011	2013-06-09	uspp	bfrog	frog	amphibian	o	f
367	2011	2013-06-09	uspp	bfrog	frog	amphibian	o	f
368	2011	2013-06-09	uspp	bfrog	frog	amphibian	o	f
369	2011	2013-06-09	uspp	bfrog	frog	amphibian	o	f
370	2011	2013-06-09	uspp	bfrog	frog	amphibian	o	f
371	2011	2013-06-09	uspp	bfrog	frog	amphibian	o	f
372	2011	2013-06-09	uspp	bfrog	frog	amphibian	o	f
373	2011	2013-06-09	uspp	bfrog	frog	amphibian	o	f
375	2011	2013-06-09	cbil	atfrog	frog	amphibian	o	f
377	2011	2013-06-09	uspp	bfrog	frog	amphibian	o	p
378	2011	2013-06-09	uspp	bfrog	frog	amphibian	o	p
379	2011	2013-06-09	uspp	bfrog	frog	amphibian	o	p
380	2011	2013-06-09	uspp	bfrog	frog	amphibian	o	p
381	2011	2013-06-09	uspp	bfrog	frog	amphibian	o	p
382	2011	2013-06-09	uspp	bfrog	frog	amphibian	o	p
383	2011	2013-06-09	uspp	bfrog	frog	amphibian	o	p
384	2011	2013-06-09	lspp	atfrog	frog	amphibian	o	p
385	2011	2013-06-09	platy	bfrog	frog	amphibian	i	f
386	2011	2013-06-09	lnas	atfrog	frog	amphibian	o	f
387	2011	2013-06-09	cbil	atfrog	frog	amphibian	o	f
388	2011	2013-06-09	lnas	atfrog	frog	amphibian	i	f
389	2011	2013-06-09	lwot	atfrog	frog	amphibian	o	f
390	2011	2013-06-09	lnas	atfrog	frog	amphibian	o	f
391	2011	2013-06-09	lnas	atfrog	frog	amphibian	o	f
392	2011	2013-06-09	uspp	bfrog	frog	amphibian	o	p
393	2011	2013-06-09	uspp	bfrog	frog	amphibian	o	p
394	2011	2013-06-09	uspp	bfrog	frog	amphibian	o	p
395	2011	2013-06-09	uspp	bfrog	frog	amphibian	o	p
396	2011	2013-06-09	platy	bfrog	frog	amphibian	o	p
397	2011	2013-06-09	platy	bfrog	frog	amphibian	o	p
398	2011	2013-06-09	platy	bfrog	frog	amphibian	o	p
399	2011	2013-06-09	platy	bfrog	frog	amphibian	o	p
400	2011	2013-06-09	platy	bfrog	frog	amphibian	o	p
401	2011	2013-06-09	platy	bfrog	frog	amphibian	o	p
402	2011	2013-06-09	lnas	atfrog	frog	amphibian	o	f
403	2011	2013-06-09	lnas	atfrog	frog	amphibian	o	f
404	2011	2013-06-09	uspp	bfrog	frog	amphibian	o	p
405	2011	2013-06-09	platy	bfrog	frog	amphibian	i	f
406	2011	2013-06-09	platy	bfrog	frog	amphibian	i	f
407	2011	2013-06-09	cbil	atfrog	frog	amphibian	i	f
408	2011	2013-06-09	uspp	bfrog	frog	amphibian	o	f
409	2011	2013-06-09	uspp	bfrog	frog	amphibian	o	f
410	2011	2013-06-09	lnas	atfrog	frog	amphibian	o	f
411	2011	2013-06-09	platy	bfrog	frog	amphibian	i	f
412	2011	2013-06-09	platy	bfrog	frog	amphibian	i	f
414	2011	2013-06-09	cbil	bfrog	frog	amphibian	i	f
415	2011	2013-06-09	platy	bfrog	frog	amphibian	i	p
416	2011	2013-06-09	platy	bfrog	frog	amphibian	i	p
417	2011	2013-06-09	uspp	bfrog	frog	amphibian	i	p
418	2011	2013-06-09	uspp	bfrog	frog	amphibian	i	p
419	2011	2013-06-09	platy	bfrog	frog	amphibian	o	p
420	2011	2013-06-09	platy	bfrog	frog	amphibian	o	p
421	2011	2013-06-09	platy	bfrog	frog	amphibian	o	p
422	2011	2013-06-09	platy	bfrog	frog	amphibian	o	p
423	2011	2013-06-09	uspp	bfrog	frog	amphibian	o	p
424	2011	2013-06-09	uspp	bfrog	frog	amphibian	o	p
425	2011	2013-06-09	uspp	bfrog	frog	amphibian	o	p
426	2011	2013-06-09	uspp	bfrog	frog	amphibian	o	p
427	2011	2013-06-09	uspp	bfrog	frog	amphibian	o	p
428	2011	2013-06-09	cbil	atfrog	frog	amphibian	o	p
429	2011	2013-06-09	cbil	atfrog	frog	amphibian	o	p
430	2011	2013-06-09	cbil	atfrog	frog	amphibian	o	p
431	2011	2013-06-09	cbil	atfrog	frog	amphibian	o	p
432	2011	2013-06-09	cbil	atfrog	frog	amphibian	o	p
433	2011	2013-06-09	platy	bfrog	frog	amphibian	o	p
434	2011	2013-06-09	platy	bfrog	frog	amphibian	o	p
435	2011	2013-06-09	uspp	bfrog	frog	amphibian	o	p
436	2011	2013-06-09	uspp	bfrog	frog	amphibian	o	p
437	2011	2013-06-09	uspp	bfrog	frog	amphibian	o	p
438	2011	2013-06-09	uspp	bfrog	frog	amphibian	o	p
439	2011	2013-06-09	uspp	bfrog	frog	amphibian	o	p
440	2011	2013-06-09	uspp	bfrog	frog	amphibian	o	p
441	2011	2013-06-09	uspp	bfrog	frog	amphibian	o	p
442	2011	2013-06-09	uspp	bfrog	frog	amphibian	o	p
443	2011	2013-06-09	uspp	bfrog	frog	amphibian	o	p
444	2011	2013-06-09	uspp	bfrog	frog	amphibian	o	p
445	2011	2013-06-09	uspp	bfrog	frog	amphibian	o	p
446	2011	2013-06-09	uspp	bfrog	frog	amphibian	o	p
447	2011	2013-06-09	platy	bfrog	frog	amphibian	o	p
448	2011	2013-06-09	platy	bfrog	frog	amphibian	o	p
449	2011	2013-06-09	cbil	atfrog	frog	amphibian	o	p
450	2011	2013-06-09	cbil	atfrog	frog	amphibian	o	p
451	2011	2013-06-09	cbil	atfrog	frog	amphibian	o	p
452	2011	2013-06-09	cbil	atfrog	frog	amphibian	o	p
453	2011	2013-06-09	cbil	atfrog	frog	amphibian	o	p
455	2011	2013-06-09	uspp	bfrog	frog	amphibian	o	p
456	2011	2013-06-09	uspp	bfrog	frog	amphibian	o	p
457	2011	2013-06-09	uspp	bfrog	frog	amphibian	o	p
458	2011	2013-06-09	uspp	bfrog	frog	amphibian	o	p
459	2011	2013-06-09	uspp	bfrog	frog	amphibian	o	p
460	2011	2013-06-09	uspp	bfrog	frog	amphibian	o	p
461	2011	2013-06-09	uspp	bfrog	frog	amphibian	o	p
462	2011	2013-06-09	uspp	bfrog	frog	amphibian	o	p
463	2011	2013-06-09	uspp	bfrog	frog	amphibian	o	p
464	2011	2013-06-09	uspp	bfrog	frog	amphibian	o	p
465	2011	2013-06-09	uspp	bfrog	frog	amphibian	o	p
466	2011	2013-06-09	uspp	bfrog	frog	amphibian	o	p
467	2011	2013-06-09	cbil	atfrog	frog	amphibian	o	p
468	2011	2013-06-09	platy	bfrog	frog	amphibian	o	p
469	2011	2013-06-09	platy	bfrog	frog	amphibian	o	f
470	2011	2013-06-09	crob	skink	lizard	amphibian	i	p
471	2011	2013-06-09	lnas	atfrog	frog	amphibian	o	p
472	2011	2013-06-09	lnas	atfrog	frog	amphibian	o	p
473	2011	2013-06-09	cbil	atfrog	frog	amphibian	o	p
474	2011	2013-06-09	cbil	atfrog	frog	amphibian	o	p
475	2011	2013-06-09	cbil	atfrog	frog	amphibian	o	p
476	2011	2013-06-09	cbil	atfrog	frog	amphibian	o	p
477	2011	2013-06-09	lwot	atfrog	frog	amphibian	o	p
478	2011	2013-06-09	uspp	bfrog	frog	amphibian	o	p
479	2011	2013-06-09	uspp	bfrog	frog	amphibian	o	p
480	2011	2013-06-09	lrub	atfrog	frog	amphibian	o	p
481	2011	2013-06-09	lnas	atfrog	frog	amphibian	o	f
482	2011	2013-06-09	lnas	atfrog	frog	amphibian	o	f
483	2011	2013-06-09	lnas	atfrog	frog	amphibian	o	f
484	2011	2013-06-09	cpla	atfrog	frog	amphibian	o	f
485	2011	2013-06-09	platy	bfrog	frog	amphibian	o	f
486	2011	2013-06-09	uspp	bfrog	frog	amphibian	o	f
487	2011	2013-06-09	uspp	bfrog	frog	amphibian	o	f
488	2011	2013-06-09	uspp	bfrog	frog	amphibian	o	f
489	2011	2013-06-09	uspp	bfrog	frog	amphibian	o	f
490	2011	2013-06-09	uspp	atfrog	frog	amphibian	o	f
491	2011	2013-06-09	lnas	atfrog	frog	amphibian	o	p
492	2011	2013-06-09	lnas	atfrog	frog	amphibian	o	p
493	2011	2013-06-09	lnas	atfrog	frog	amphibian	o	p
494	2011	2013-06-09	lnas	atfrog	frog	amphibian	o	p
495	2011	2013-06-09	lnas	atfrog	frog	amphibian	o	p
496	2011	2013-06-09	lnas	atfrog	frog	amphibian	o	p
497	2011	2013-06-09	uspp	bfrog	frog	amphibian	o	p
498	2011	2013-06-09	uspp	bfrog	frog	amphibian	o	p
499	2011	2013-06-09	uspp	bfrog	frog	amphibian	o	p
500	2011	2013-06-09	uspp	bfrog	frog	amphibian	o	p
501	2011	2013-06-09	lnas	atfrog	frog	amphibian	o	p
502	2011	2013-06-09	lnas	atfrog	frog	amphibian	o	p
503	2011	2013-06-09	lnas	atfrog	frog	amphibian	o	p
504	2011	2013-06-09	uspp	bfrog	frog	amphibian	o	p
505	2011	2013-06-09	uspp	bfrog	frog	amphibian	o	p
506	2011	2013-06-09	lwot	atfrog	frog	amphibian	o	x
507	2011	2013-06-09	lwot	atfrog	frog	amphibian	o	f
509	2011	2013-06-09	lwot	atfrog	frog	amphibian	o	f
511	2011	2013-06-10	lspp	atfrog	frog	amphibian	o	f
512	2011	2013-06-10	cbil	atfrog	frog	amphibian	i	p
513	2011	2013-06-10	cbil	atfrog	frog	amphibian	i	p
514	2011	2013-06-10	cbil	atfrog	frog	amphibian	i	p
515	2011	2013-06-10	cbil	atfrog	frog	amphibian	i	p
516	2011	2013-06-10	cbil	atfrog	frog	amphibian	i	p
517	2011	2013-06-10	cbil	atfrog	frog	amphibian	i	p
518	2011	2013-06-10	cbil	atfrog	frog	amphibian	i	p
519	2011	2013-06-10	uspp	atfrog	frog	amphibian	i	p
520	2011	2013-06-10	uspp	atfrog	frog	amphibian	i	p
521	2011	2013-06-10	uspp	atfrog	frog	amphibian	i	p
522	2011	2013-06-10	uspp	atfrog	frog	amphibian	i	p
523	2011	2013-06-10	uspp	atfrog	frog	amphibian	i	p
524	2011	2013-06-10	uspp	atfrog	frog	amphibian	i	p
525	2011	2013-06-10	uspp	atfrog	frog	amphibian	i	p
526	2011	2013-06-10	platy	atfrog	frog	amphibian	i	p
528	2011	2013-06-10	uspp	bfrog	frog	amphibian	o	p
529	2011	2013-06-10	uspp	bfrog	frog	amphibian	o	p
530	2011	2013-06-10	uspp	bfrog	frog	amphibian	o	f
531	2011	2013-06-10	uspp	bfrog	frog	amphibian	o	f
532	2011	2013-06-10	uspp	bfrog	frog	amphibian	o	f
533	2011	2013-06-10	uspp	bfrog	frog	amphibian	o	f
534	2011	2013-06-10	uspp	bfrog	frog	amphibian	i	f
536	2011	2013-06-10	uspp	bfrog	frog	amphibian	o	f
537	2011	2013-06-10	uspp	bfrog	frog	amphibian	o	f
538	2011	2013-06-10	uspp	bfrog	frog	amphibian	o	f
539	2011	2013-06-10	uspp	bfrog	frog	amphibian	o	f
540	2011	2013-06-10	uspp	bfrog	frog	amphibian	o	f
541	2011	2013-06-10	uspp	bfrog	frog	amphibian	o	f
542	2011	2013-06-10	uspp	bfrog	frog	amphibian	o	f
543	2011	2013-06-10	uspp	bfrog	frog	amphibian	o	f
544	2011	2013-06-10	uspp	bfrog	frog	amphibian	o	f
545	2011	2013-06-10	uspp	bfrog	frog	amphibian	o	f
546	2011	2013-06-10	uspp	bfrog	frog	amphibian	o	f
547	2011	2013-06-10	uspp	bfrog	frog	amphibian	o	f
548	2011	2013-06-10	uspp	bfrog	frog	amphibian	o	f
549	2011	2013-06-10	uspp	bfrog	frog	amphibian	o	f
550	2011	2013-06-10	uspp	bfrog	frog	amphibian	o	f
553	2011	2013-06-10	uspp	bfrog	frog	amphibian	o	p
554	2011	2013-06-10	uspp	bfrog	frog	amphibian	o	p
555	2011	2013-06-10	platy	bfrog	frog	amphibian	i	f
556	2011	2013-06-10	cbil	atfrog	frog	amphibian	i	f
557	2011	2013-06-10	line	atfrog	frog	amphibian	i	f
559	2011	2013-06-10	lnas	atfrog	frog	amphibian	o	f
560	2011	2013-06-10	lnas	atfrog	frog	amphibian	o	f
561	2011	2013-06-10	lnas	atfrog	frog	amphibian	o	f
562	2011	2013-06-10	lnas	atfrog	frog	amphibian	i	f
563	2011	2013-06-10	lnas	atfrog	frog	amphibian	o	f
564	2011	2013-06-10	lnas	atfrog	frog	amphibian	o	f
565	2011	2013-06-10	lnas	atfrog	frog	amphibian	o	f
566	2011	2013-06-10	lnas	atfrog	frog	amphibian	o	f
567	2011	2013-06-10	lnas	atfrog	frog	amphibian	o	f
568	2011	2013-06-10	cbil	atfrog	frog	amphibian	i	p
569	2011	2013-06-10	platy	bfrog	frog	amphibian	o	p
570	2011	2013-06-10	uspp	bfrog	frog	amphibian	o	p
571	2011	2013-06-10	uspp	bfrog	frog	amphibian	o	p
572	2011	2013-06-10	line	atfrog	frog	amphibian	o	p
573	2011	2013-06-10	uspp	bfrog	frog	amphibian	i	f
574	2011	2013-06-10	line	atfrog	frog	amphibian	o	f
575	2011	2013-06-10	platy	bfrog	frog	amphibian	i	p
576	2011	2013-06-10	cbil	atfrog	frog	amphibian	i	p
577	2011	2013-06-10	cbil	atfrog	frog	amphibian	i	p
578	2011	2013-06-10	platy	bfrog	frog	amphibian	o	p
579	2011	2013-06-10	platy	bfrog	frog	amphibian	o	p
580	2011	2013-06-10	platy	bfrog	frog	amphibian	o	p
581	2011	2013-06-10	cbil	atfrog	frog	amphibian	o	p
582	2011	2013-06-10	lnas	atfrog	frog	amphibian	i	f
583	2011	2013-06-10	lnas	atfrog	frog	amphibian	i	f
584	2011	2013-06-10	platy	bfrog	frog	amphibian	o	f
585	2011	2013-06-10	lnas	atfrog	frog	amphibian	o	f
586	2011	2013-06-10	uspp	bfrog	frog	amphibian	o	f
587	2011	2013-06-10	uspp	bfrog	frog	amphibian	o	f
588	2011	2013-06-10	uspp	bfrog	frog	amphibian	o	f
589	2011	2013-06-10	uspp	bfrog	frog	amphibian	i	p
590	2011	2013-06-10	uspp	bfrog	frog	amphibian	i	p
591	2011	2013-06-10	uspp	bfrog	frog	amphibian	i	p
592	2011	2013-06-10	uspp	bfrog	frog	amphibian	i	p
593	2011	2013-06-10	uspp	bfrog	frog	amphibian	i	p
594	2011	2013-06-10	uspp	bfrog	frog	amphibian	o	p
595	2011	2013-06-10	uspp	bfrog	frog	amphibian	o	p
596	2011	2013-06-10	uspp	bfrog	frog	amphibian	o	p
597	2011	2013-06-10	uspp	bfrog	frog	amphibian	o	p
598	2011	2013-06-10	uspp	bfrog	frog	amphibian	o	p
599	2011	2013-06-10	uspp	bfrog	frog	amphibian	o	p
600	2011	2013-06-10	uspp	bfrog	frog	amphibian	o	p
601	2011	2013-06-10	platy	bfrog	frog	amphibian	o	p
602	2011	2013-06-10	cbil	atfrog	frog	amphibian	o	p
603	2011	2013-06-10	platy	bfrog	frog	amphibian	o	p
604	2011	2013-06-10	platy	bfrog	frog	amphibian	o	p
605	2011	2013-06-10	platy	bfrog	frog	amphibian	o	p
606	2011	2013-06-10	platy	bfrog	frog	amphibian	o	p
607	2011	2013-06-10	platy	bfrog	frog	amphibian	o	p
608	2011	2013-06-10	cbil	atfrog	frog	amphibian	o	p
609	2011	2013-06-10	cbil	atfrog	frog	amphibian	o	p
610	2011	2013-06-10	cbil	atfrog	frog	amphibian	o	p
611	2011	2013-06-10	cbil	atfrog	frog	amphibian	o	p
612	2011	2013-06-10	cbil	atfrog	frog	amphibian	o	p
613	2011	2013-06-10	cbil	atfrog	frog	amphibian	o	p
614	2011	2013-06-10	uspp	bfrog	frog	amphibian	o	p
615	2011	2013-06-10	uspp	bfrog	frog	amphibian	o	p
616	2011	2013-06-10	uspp	bfrog	frog	amphibian	o	p
617	2011	2013-06-10	uspp	bfrog	frog	amphibian	o	p
618	2011	2013-06-10	uspp	bfrog	frog	amphibian	o	p
619	2011	2013-06-10	uspp	bfrog	frog	amphibian	o	p
620	2011	2013-06-10	uspp	bfrog	frog	amphibian	o	p
621	2011	2013-06-10	uspp	bfrog	frog	amphibian	o	p
622	2011	2013-06-10	uspp	bfrog	frog	amphibian	o	p
623	2011	2013-06-10	uspp	bfrog	frog	amphibian	o	p
624	2011	2013-06-10	uspp	bfrog	frog	amphibian	o	p
625	2011	2013-06-10	uspp	atfrog	frog	amphibian	o	p
626	2011	2013-06-10	uspp	bfrog	frog	amphibian	o	p
627	2011	2013-06-10	uspp	bfrog	frog	amphibian	o	p
628	2011	2013-06-10	uspp	bfrog	frog	amphibian	o	p
629	2011	2013-06-10	uspp	bfrog	frog	amphibian	o	p
630	2011	2013-06-10	cbil	atfrog	frog	amphibian	o	p
631	2011	2013-06-10	cbil	atfrog	frog	amphibian	o	p
632	2011	2013-06-10	cbil	atfrog	frog	amphibian	o	p
633	2011	2013-06-10	cbil	atfrog	frog	amphibian	o	p
634	2011	2013-06-10	cbil	atfrog	frog	amphibian	o	p
635	2011	2013-06-10	cbil	atfrog	frog	amphibian	o	p
636	2011	2013-06-10	cbil	atfrog	frog	amphibian	o	p
637	2011	2013-06-10	cbil	atfrog	frog	amphibian	o	p
638	2011	2013-06-10	cbil	atfrog	frog	amphibian	o	p
639	2011	2013-06-10	cbil	atfrog	frog	amphibian	o	p
640	2011	2013-06-10	cbil	atfrog	frog	amphibian	o	p
641	2011	2013-06-10	cbil	atfrog	frog	amphibian	o	p
642	2011	2013-06-10	cbil	atfrog	frog	amphibian	o	p
643	2011	2013-06-10	cbil	atfrog	frog	amphibian	o	p
644	2011	2013-06-10	platy	bfrog	frog	amphibian	o	p
645	2011	2013-06-10	platy	bfrog	frog	amphibian	o	p
646	2011	2013-06-10	platy	bfrog	frog	amphibian	o	p
647	2011	2013-06-10	platy	bfrog	frog	amphibian	o	p
648	2011	2013-06-10	platy	bfrog	frog	amphibian	o	p
649	2011	2013-06-10	platy	bfrog	frog	amphibian	o	p
650	2011	2013-06-10	line	atfrog	frog	amphibian	o	p
651	2011	2013-06-10	uspp	bfrog	frog	amphibian	o	p
652	2011	2013-06-10	uspp	bfrog	frog	amphibian	o	p
653	2011	2013-06-10	uspp	bfrog	frog	amphibian	o	p
654	2011	2013-06-10	uspp	bfrog	frog	amphibian	o	p
655	2011	2013-06-10	uspp	bfrog	frog	amphibian	o	p
656	2011	2013-06-10	uspp	bfrog	frog	amphibian	o	p
657	2011	2013-06-10	uspp	bfrog	frog	amphibian	o	p
658	2011	2013-06-10	lnas	bfrog	frog	amphibian	o	p
659	2011	2013-06-10	uspp	bfrog	frog	amphibian	i	p
661	2011	2013-06-10	platy	bfrog	frog	amphibian	o	p
662	2011	2013-06-10	platy	bfrog	frog	amphibian	o	p
663	2011	2013-06-10	cbil	atfrog	frog	amphibian	o	p
664	2011	2013-06-10	uspp	bfrog	frog	amphibian	o	p
665	2011	2013-06-10	uspp	bfrog	frog	amphibian	o	p
666	2011	2013-06-10	uspp	bfrog	frog	amphibian	o	p
667	2011	2013-06-10	uspp	bfrog	frog	amphibian	o	p
668	2011	2013-06-10	uspp	bfrog	frog	amphibian	o	p
669	2011	2013-06-10	uspp	bfrog	frog	amphibian	o	p
670	2011	2013-06-10	uspp	bfrog	frog	amphibian	o	p
671	2011	2013-06-10	uspp	bfrog	frog	amphibian	o	p
672	2011	2013-06-10	uspp	bfrog	frog	amphibian	o	p
673	2011	2013-06-10	uspp	bfrog	frog	amphibian	o	p
674	2011	2013-06-10	uspp	bfrog	frog	amphibian	o	p
675	2011	2013-06-10	uspp	bfrog	frog	amphibian	o	p
676	2011	2013-06-10	uspp	bfrog	frog	amphibian	o	p
677	2011	2013-06-10	uspp	bfrog	frog	amphibian	o	p
678	2011	2013-06-10	uspp	bfrog	frog	amphibian	o	p
679	2011	2013-06-10	uspp	bfrog	frog	amphibian	o	p
680	2011	2013-06-10	uspp	bfrog	frog	amphibian	o	p
681	2011	2013-06-10	uspp	bfrog	frog	amphibian	o	p
683	2011	2013-06-10	uspp	bfrog	frog	amphibian	o	f
684	2011	2013-06-10	uspp	bfrog	frog	amphibian	o	f
685	2011	2013-06-10	cbil	atfrog	frog	amphibian	o	f
686	2011	2013-06-10	uspp	bfrog	frog	amphibian	o	p
687	2011	2013-06-10	uspp	bfrog	frog	amphibian	o	p
688	2011	2013-06-10	uspp	bfrog	frog	amphibian	o	p
689	2011	2013-06-10	uspp	bfrog	frog	amphibian	o	p
690	2011	2013-06-10	uspp	bfrog	frog	amphibian	o	p
691	2011	2013-06-10	uspp	bfrog	frog	amphibian	o	p
692	2011	2013-06-10	line	atfrog	frog	amphibian	o	p
693	2011	2013-06-10	cbil	atfrog	frog	amphibian	o	p
694	2011	2013-06-10	cbil	atfrog	frog	amphibian	o	p
695	2011	2013-06-10	lnas	atfrog	frog	amphibian	o	p
696	2011	2013-06-10	lnas	atfrog	frog	amphibian	o	p
697	2011	2013-06-10	lnas	atfrog	frog	amphibian	o	p
699	2011	2013-06-10	lspp	atfrog	frog	amphibian	o	f
700	2011	2013-06-10	lspp	atfrog	frog	amphibian	o	f
701	2011	2013-06-10	cbil	atfrog	frog	amphibian	o	f
702	2011	2013-06-10	cbil	atfrog	frog	amphibian	o	f
703	2011	2013-06-10	uspp	bfrog	frog	amphibian	o	f
706	2011	2013-06-10	lnas	atfrog	frog	amphibian	o	p
707	2011	2013-06-10	lnas	atfrog	frog	amphibian	o	p
708	2011	2013-06-10	lnas	atfrog	frog	amphibian	o	p
709	2011	2013-06-10	lnas	atfrog	frog	amphibian	o	p
710	2011	2013-06-10	lnas	atfrog	frog	amphibian	o	p
711	2011	2013-06-10	lnas	atfrog	frog	amphibian	o	p
712	2011	2013-06-10	uspp	bfrog	frog	amphibian	o	p
713	2011	2013-06-10	uspp	bfrog	frog	amphibian	o	p
714	2011	2013-06-10	uspp	bfrog	frog	amphibian	o	p
715	2011	2013-06-10	uspp	bfrog	frog	amphibian	o	p
716	2011	2013-06-10	uspp	bfrog	frog	amphibian	o	p
717	2011	2013-06-10	platy	bfrog	frog	amphibian	o	p
718	2011	2013-06-10	platy	bfrog	frog	amphibian	o	p
719	2011	2013-06-10	platy	bfrog	frog	amphibian	o	p
720	2011	2013-06-10	lwot	atfrog	frog	amphibian	o	p
721	2011	2013-06-10	line	atfrog	frog	amphibian	o	p
722	2011	2013-06-10	cbil	atfrog	frog	amphibian	o	p
723	2011	2013-06-10	platy	bfrog	frog	amphibian	o	p
724	2011	2013-06-10	lnas	atfrog	frog	amphibian	o	p
725	2011	2013-06-10	lnas	atfrog	frog	amphibian	o	p
728	2011	2013-06-10	uspp	bfrog	frog	amphibian	o	p
730	2011	2013-06-10	lnas	atfrog	frog	amphibian	o	f
733	2011	2013-06-10	lwot	atfrog	frog	amphibian	o	f
734	2011	2013-06-14	uspp	bfrog	frog	amphibian	o	p
735	2011	2013-06-14	uspp	bfrog	frog	amphibian	o	p
736	2011	2013-06-14	uspp	bfrog	frog	amphibian	o	p
737	2011	2013-06-14	uspp	bfrog	frog	amphibian	o	p
738	2011	2013-06-14	uspp	bfrog	frog	amphibian	o	p
739	2011	2013-06-14	uspp	bfrog	frog	amphibian	o	p
740	2011	2013-06-14	platy	bfrog	frog	amphibian	o	p
741	2011	2013-06-14	cbil	atfrog	frog	amphibian	o	p
742	2011	2013-06-14	cbil	atfrog	frog	amphibian	o	p
743	2011	2013-06-14	cbil	atfrog	frog	amphibian	o	p
744	2011	2013-06-14	cbil	atfrog	frog	amphibian	o	p
745	2011	2013-06-14	cbil	atfrog	frog	amphibian	o	p
746	2011	2013-06-14	cbil	atfrog	frog	amphibian	o	p
747	2011	2013-06-14	line	atfrog	frog	amphibian	o	p
748	2011	2013-06-14	line	atfrog	frog	amphibian	o	p
749	2011	2013-06-14	lnas	atfrog	frog	amphibian	o	p
750	2011	2013-06-14	line	atfrog	frog	amphibian	o	p
751	2011	2013-06-14	uspp	bfrog	frog	amphibian	o	p
752	2011	2013-06-14	uspp	bfrog	frog	amphibian	o	p
753	2011	2013-06-14	cbil	atfrog	frog	amphibian	o	p
754	2011	2013-06-14	lnas	atfrog	frog	amphibian	o	p
755	2011	2013-06-14	platy	bfrog	frog	amphibian	o	p
756	2011	2013-06-14	lnas	atfrog	frog	amphibian	o	p
759	2011	2013-06-14	lspp	atfrog	frog	amphibian	o	p
760	2011	2013-06-14	uspp	bfrog	frog	amphibian	o	p
761	2011	2013-06-14	cbil	atfrog	frog	amphibian	o	p
762	2011	2013-06-14	lnas	atfrog	frog	amphibian	o	p
763	2011	2013-06-14	lnas	atfrog	frog	amphibian	o	p
764	2011	2013-06-14	uspp	bfrog	frog	amphibian	o	p
765	2011	2013-06-14	line	atfrog	frog	amphibian	o	p
766	2011	2013-06-14	lnas	atfrog	frog	amphibian	o	p
767	2011	2013-06-14	lnas	atfrog	frog	amphibian	o	f
770	2011	2013-06-16	uspp	bfrog	frog	amphibian	o	p
771	2011	2013-06-16	uspp	bfrog	frog	amphibian	o	p
772	2011	2013-06-16	uspp	bfrog	frog	amphibian	o	p
773	2011	2013-06-16	cbil	atfrog	frog	amphibian	o	p
774	2011	2013-06-16	lspp	atfrog	frog	amphibian	o	f
775	2011	2013-06-16	lnas	atfrog	frog	amphibian	o	p
776	2011	2013-06-16	lnas	atfrog	frog	amphibian	o	p
777	2011	2013-06-16	uspp	bfrog	frog	amphibian	o	p
778	2011	2013-06-16	line	atfrog	frog	amphibian	o	p
779	2011	2013-06-16	lnas	atfrog	frog	amphibian	o	p
780	2011	2013-06-16	uspp	bfrog	frog	amphibian	o	p
781	2011	2013-06-16	lnas	atfrog	frog	amphibian	o	p
787	2011	2013-06-17	cbil	atfrog	frog	amphibian	i	p
788	2011	2013-06-17	uspp	bfrog	frog	amphibian	i	p
789	2011	2013-06-17	cbil	atfrog	frog	amphibian	o	p
790	2011	2013-06-17	uspp	bfrog	frog	amphibian	o	p
791	2011	2013-06-17	uspp	bfrog	frog	amphibian	o	p
792	2011	2013-06-17	cbil	atfrog	frog	amphibian	o	p
793	2011	2013-06-17	platy	bfrog	frog	amphibian	o	p
795	2011	2013-06-17	lnas	atfrog	frog	amphibian	o	p
796	2011	2013-06-17	lnas	atfrog	frog	amphibian	o	p
797	2011	2013-06-17	lnas	atfrog	frog	amphibian	o	p
798	2011	2013-06-17	uspp	bfrog	frog	amphibian	o	p
799	2011	2013-06-17	lnas	atfrog	frog	amphibian	o	p
805	2011	2013-06-21	uspp	bfrog	frog	amphibian	o	p
806	2011	2013-06-21	lspp	atfrog	frog	amphibian	o	p
807	2011	2013-06-21	lnas	atfrog	frog	amphibian	o	p
808	2011	2013-06-21	lnas	atfrog	frog	amphibian	o	p
810	2011	2013-06-21	lnas	atfrog	frog	amphibian	o	p
816	2012	2013-04-25	platy	atfrog	frog	amphibian	o	p
817	2012	2013-04-25	cbil	atfrog	frog	amphibian	i	p
818	2012	2013-04-25	line	atfrog	frog	amphibian	o	p
819	2012	2013-04-25	line	atfrog	frog	amphibian	o	p
820	2012	2013-04-25	platy	bfrog	frog	amphibian	o	p
821	2012	2013-04-25	cbil	atfrog	frog	amphibian	o	p
822	2012	2013-04-25	line	atfrog	frog	amphibian	o	p
823	2012	2013-04-25	line	atfrog	frog	amphibian	o	p
824	2012	2013-04-25	platy	bfrog	frog	amphibian	o	p
825	2012	2013-04-25	cbil	atfrog	frog	amphibian	o	p
826	2012	2013-04-25	line	atfrog	frog	amphibian	o	p
828	2012	2013-04-25	cbil	atfrog	frog	amphibian	i	p
830	2012	2013-04-25	uspp	bfrog	frog	amphibian	o	p
833	2012	2013-04-25	platy	bfrog	frog	amphibian	i	p
834	2012	2013-04-25	platy	bfrog	frog	amphibian	o	p
835	2012	2013-04-25	platy	bfrog	frog	amphibian	o	p
836	2012	2013-04-25	platy	bfrog	frog	amphibian	o	p
837	2012	2013-04-25	platy	bfrog	frog	amphibian	o	p
838	2012	2013-04-25	platy	bfrog	frog	amphibian	o	p
839	2012	2013-04-25	platy	bfrog	frog	amphibian	o	p
840	2012	2013-04-25	platy	bfrog	frog	amphibian	o	p
841	2012	2013-04-25	platy	bfrog	frog	amphibian	o	p
842	2012	2013-04-25	platy	bfrog	frog	amphibian	i	p
843	2012	2013-04-25	line	atfrog	frog	amphibian	o	p
844	2012	2013-04-25	uspp	bfrog	frog	amphibian	o	p
845	2012	2013-04-25	platy	bfrog	frog	amphibian	o	p
846	2012	2013-04-25	platy	bfrog	frog	amphibian	o	p
847	2012	2013-04-25	cbil	atfrog	frog	amphibian	o	p
848	2012	2013-04-25	cbil	atfrog	frog	amphibian	o	p
849	2012	2013-04-25	uspp	bfrog	frog	amphibian	o	p
850	2012	2013-04-25	uspp	bfrog	frog	amphibian	o	p
851	2012	2013-04-25	platy	bfrog	frog	amphibian	o	p
852	2012	2013-04-25	cbil	atfrog	frog	amphibian	o	p
853	2012	2013-04-25	cbil	atfrog	frog	amphibian	o	p
854	2012	2013-04-25	platy	bfrog	frog	amphibian	i	p
855	2012	2013-04-25	platy	bfrog	frog	amphibian	i	p
856	2012	2013-04-25	platy	bfrog	frog	amphibian	i	p
857	2012	2013-04-25	line	atfrog	frog	amphibian	i	p
858	2012	2013-04-25	line	atfrog	frog	amphibian	i	p
859	2012	2013-04-25	line	atfrog	frog	amphibian	i	p
860	2012	2013-04-25	cbil	atfrog	frog	amphibian	i	p
861	2012	2013-04-25	lrot	atfrog	frog	amphibian	o	p
862	2012	2013-04-25	uspp	bfrog	frog	amphibian	o	p
863	2012	2013-04-25	uspp	bfrog	frog	amphibian	o	p
864	2012	2013-04-25	cbil	atfrog	frog	amphibian	o	p
865	2012	2013-04-25	cbil	atfrog	frog	amphibian	o	p
866	2012	2013-04-25	cbil	atfrog	frog	amphibian	o	p
867	2012	2013-04-25	cbil	atfrog	frog	amphibian	o	p
868	2012	2013-04-25	cbil	atfrog	frog	amphibian	o	p
869	2012	2013-04-25	cbil	atfrog	frog	amphibian	o	p
870	2012	2013-04-25	cbil	atfrog	frog	amphibian	o	p
871	2012	2013-04-25	platy	bfrog	frog	amphibian	o	p
872	2012	2013-04-25	platy	bfrog	frog	amphibian	o	p
873	2012	2013-04-25	cbil	atfrog	frog	amphibian	i	p
874	2012	2013-04-25	uspp	bfrog	frog	amphibian	i	p
875	2012	2013-04-25	uspp	bfrog	frog	amphibian	i	p
877	2012	2013-04-25	platy	bfrog	frog	amphibian	o	p
878	2012	2013-04-25	platy	bfrog	frog	amphibian	o	p
879	2012	2013-04-25	cbil	atfrog	frog	amphibian	o	p
880	2012	2013-04-25	cbil	atfrog	frog	amphibian	o	p
881	2012	2013-04-25	cbil	atfrog	frog	amphibian	o	p
882	2012	2013-04-25	cbil	atfrog	frog	amphibian	o	p
883	2012	2013-04-25	cbil	atfrog	frog	amphibian	o	p
884	2012	2013-04-25	uspp	bfrog	frog	amphibian	o	p
885	2012	2013-04-25	line	atfrog	frog	amphibian	o	p
886	2012	2013-04-25	platy	bfrog	frog	amphibian	o	p
887	2012	2013-04-25	platy	bfrog	frog	amphibian	o	p
888	2012	2013-04-25	cbil	atfrog	frog	amphibian	o	p
889	2012	2013-04-25	cbil	atfrog	frog	amphibian	o	p
890	2012	2013-04-25	cbil	atfrog	frog	amphibian	o	p
891	2012	2013-04-25	line	atfrog	frog	amphibian	i	p
892	2012	2013-04-25	line	atfrog	frog	amphibian	i	p
893	2012	2013-04-25	line	atfrog	frog	amphibian	i	p
894	2012	2013-04-25	line	atfrog	frog	amphibian	i	p
895	2012	2013-04-25	platy	bfrog	frog	amphibian	i	p
898	2012	2013-04-26	lwot	atfrog	frog	amphibian	o	f
899	2012	2013-04-26	lcop	atfrog	frog	amphibian	o	f
900	2012	2013-04-26	platy	bfrog	frog	amphibian	o	f
902	2012	2013-04-26	platy	bfrog	frog	amphibian	o	p
903	2012	2013-04-26	platy	bfrog	frog	amphibian	o	f
905	2012	2013-04-26	cbil	atfrog	frog	amphibian	o	p
908	2012	2013-04-26	cbil	atfrog	frog	amphibian	o	p
910	2012	2013-04-26	line	atfrog	frog	amphibian	i	p
911	2012	2013-04-26	platy	bfrog	frog	amphibian	i	f
912	2012	2013-04-26	lrot	atfrog	frog	amphibian	i	f
913	2012	2013-04-26	lrot	atfrog	frog	amphibian	i	f
914	2012	2013-04-26	platy	bfrog	frog	amphibian	o	p
915	2012	2013-04-26	uspp	bfrog	frog	amphibian	o	p
916	2012	2013-04-26	cbil	atfrog	frog	amphibian	i	p
917	2012	2013-04-26	platy	bfrog	frog	amphibian	i	f
918	2012	2013-04-26	line	atfrog	frog	amphibian	o	f
919	2012	2013-04-26	platy	bfrog	frog	amphibian	o	f
920	2012	2013-04-26	uspp	atfrog	frog	amphibian	o	f
921	2012	2013-04-26	cbil	atfrog	frog	amphibian	i	p
922	2012	2013-04-26	cbil	atfrog	frog	amphibian	o	p
923	2012	2013-04-26	cbil	atfrog	frog	amphibian	o	p
924	2012	2013-04-26	cbil	atfrog	frog	amphibian	o	p
925	2012	2013-04-26	cbil	atfrog	frog	amphibian	o	p
926	2012	2013-04-26	uspp	bfrog	frog	amphibian	o	f
927	2012	2013-04-26	cbil	atfrog	frog	amphibian	o	f
928	2012	2013-04-26	platy	bfrog	frog	amphibian	o	p
929	2012	2013-04-26	platy	bfrog	frog	amphibian	o	p
930	2012	2013-04-26	line	atfrog	frog	amphibian	o	p
931	2012	2013-04-26	cbil	atfrog	frog	amphibian	o	p
932	2012	2013-04-26	cbil	atfrog	frog	amphibian	o	p
933	2012	2013-04-26	cbil	atfrog	frog	amphibian	o	p
934	2012	2013-04-26	cbil	atfrog	frog	amphibian	o	p
935	2012	2013-04-26	cbil	atfrog	frog	amphibian	o	p
936	2012	2013-04-26	cbil	atfrog	frog	amphibian	o	p
937	2012	2013-04-26	platy	bfrog	frog	amphibian	o	p
938	2012	2013-04-26	uspp	bfrog	frog	amphibian	o	p
939	2012	2013-04-26	cbil	atfrog	frog	amphibian	o	f
940	2012	2013-04-26	cbil	atfrog	frog	amphibian	o	f
941	2012	2013-04-26	cbil	atfrog	frog	amphibian	o	f
942	2012	2013-04-26	lpall	atfrog	frog	amphibian	o	f
943	2012	2013-04-26	lnas	atfrog	frog	amphibian	o	f
944	2012	2013-04-26	line	atfrog	frog	amphibian	o	f
945	2012	2013-04-26	cbil	atfrog	frog	amphibian	o	f
946	2012	2013-04-26	lnas	atfrog	frog	amphibian	o	f
947	2012	2013-04-26	lnas	atfrog	frog	amphibian	o	f
948	2012	2013-04-26	lwot	atfrog	frog	amphibian	o	f
949	2012	2013-04-26	platy	bfrog	frog	amphibian	o	f
950	2012	2013-04-26	cbil	atfrog	frog	amphibian	o	p
951	2012	2013-04-26	cbil	atfrog	frog	amphibian	o	p
952	2012	2013-04-26	cbil	atfrog	frog	amphibian	o	p
953	2012	2013-04-26	cbil	atfrog	frog	amphibian	o	p
954	2012	2013-04-26	cbil	atfrog	frog	amphibian	o	p
955	2012	2013-04-26	cbil	atfrog	frog	amphibian	o	p
956	2012	2013-04-26	uspp	atfrog	frog	amphibian	o	p
957	2012	2013-04-26	uspp	bfrog	frog	amphibian	o	f
958	2012	2013-04-26	lnas	atfrog	frog	amphibian	o	f
959	2012	2013-04-26	cbil	atfrog	frog	amphibian	o	p
960	2012	2013-04-26	cbil	atfrog	frog	amphibian	o	p
961	2012	2013-04-26	cbil	atfrog	frog	amphibian	o	p
962	2012	2013-04-26	cbil	atfrog	frog	amphibian	o	p
963	2012	2013-04-26	cbil	atfrog	frog	amphibian	o	p
964	2012	2013-04-26	cbil	atfrog	frog	amphibian	o	p
965	2012	2013-04-26	cbil	atfrog	frog	amphibian	o	p
966	2012	2013-04-26	cbil	atfrog	frog	amphibian	o	p
967	2012	2013-04-26	cbil	atfrog	frog	amphibian	o	p
968	2012	2013-04-26	cbil	atfrog	frog	amphibian	o	p
969	2012	2013-04-26	cbil	atfrog	frog	amphibian	o	p
970	2012	2013-04-26	platy	bfrog	frog	amphibian	o	p
971	2012	2013-04-26	lnas	atfrog	frog	amphibian	o	f
972	2012	2013-04-26	lnas	atfrog	frog	amphibian	o	f
973	2012	2013-04-26	cbil	atfrog	frog	amphibian	o	f
974	2012	2013-04-26	cbil	atfrog	frog	amphibian	o	p
975	2012	2013-04-26	cbil	atfrog	frog	amphibian	o	p
976	2012	2013-04-26	cbil	atfrog	frog	amphibian	o	p
977	2012	2013-04-26	cbil	atfrog	frog	amphibian	o	p
978	2012	2013-04-26	cbil	atfrog	frog	amphibian	o	p
979	2012	2013-04-26	llig	bfrog	frog	amphibian	i	p
980	2012	2013-04-26	uspp	bfrog	frog	amphibian	o	f
981	2012	2013-04-26	uspp	bfrog	frog	amphibian	o	f
982	2012	2013-04-26	lnas	atfrog	frog	amphibian	o	f
983	2012	2013-04-26	lnas	atfrog	frog	amphibian	o	f
984	2012	2013-04-26	cbil	atfrog	frog	amphibian	o	f
985	2012	2013-04-26	cbil	atfrog	frog	amphibian	o	f
986	2012	2013-04-26	cbil	atfrog	frog	amphibian	o	f
987	2012	2013-04-26	cbil	atfrog	frog	amphibian	o	f
988	2012	2013-04-26	cbil	atfrog	frog	amphibian	o	f
989	2012	2013-04-26	cbil	atfrog	frog	amphibian	o	f
990	2012	2013-04-26	cbil	atfrog	frog	amphibian	o	f
992	2012	2013-04-26	cbil	atfrog	frog	amphibian	o	f
993	2012	2013-04-26	cbil	atfrog	frog	amphibian	o	f
994	2012	2013-04-26	cbil	atfrog	frog	amphibian	o	f
995	2012	2013-04-26	cbil	atfrog	frog	amphibian	o	f
996	2012	2013-04-26	uspp	bfrog	frog	amphibian	o	f
997	2012	2013-04-26	platy	bfrog	frog	amphibian	o	f
998	2012	2013-04-26	lpall	atfrog	frog	amphibian	o	f
999	2012	2013-04-26	lnas	atfrog	frog	amphibian	o	f
1000	2012	2013-04-26	lnas	atfrog	frog	amphibian	o	f
1001	2012	2013-04-26	uspp	bfrog	frog	amphibian	o	f
1012	2012	2013-04-27	line	atfrog	frog	amphibian	o	f
1014	2012	2013-04-27	cbil	atfrog	frog	amphibian	i	p
1016	2012	2013-04-27	cbil	atfrog	frog	amphibian	o	p
1018	2012	2013-04-27	cbil	atfrog	frog	amphibian	o	p
1019	2012	2013-04-27	cbil	atfrog	frog	amphibian	o	p
1020	2012	2013-04-27	cbil	atfrog	frog	amphibian	o	p
1021	2012	2013-04-27	cbil	atfrog	frog	amphibian	o	p
1023	2012	2013-04-27	cbil	atfrog	frog	amphibian	i	p
1024	2012	2013-04-27	platy	bfrog	frog	amphibian	o	p
1025	2012	2013-04-27	cbil	atfrog	frog	amphibian	o	p
1026	2012	2013-04-27	cbil	atfrog	frog	amphibian	o	p
1027	2012	2013-04-27	cbil	atfrog	frog	amphibian	o	p
1028	2012	2013-04-27	cbil	atfrog	frog	amphibian	o	p
1029	2012	2013-04-27	lnas	atfrog	frog	amphibian	o	f
1030	2012	2013-04-27	cbil	atfrog	frog	amphibian	o	p
1031	2012	2013-04-27	cbil	atfrog	frog	amphibian	o	f
1032	2012	2013-04-27	lnas	atfrog	frog	amphibian	o	f
1033	2012	2013-04-27	line	atfrog	frog	amphibian	o	p
1034	2012	2013-04-27	lnas	atfrog	frog	amphibian	o	p
1035	2012	2013-04-27	lnas	atfrog	frog	amphibian	o	p
1036	2012	2013-04-27	cbil	atfrog	frog	amphibian	o	p
1037	2012	2013-04-27	cbil	atfrog	frog	amphibian	o	p
1038	2012	2013-04-27	cbil	atfrog	frog	amphibian	o	p
1039	2012	2013-04-27	cbil	atfrog	frog	amphibian	o	p
1040	2012	2013-04-27	lnas	atfrog	frog	amphibian	o	f
1041	2012	2013-04-27	cbil	atfrog	frog	amphibian	o	f
1042	2012	2013-04-27	cbil	atfrog	frog	amphibian	o	f
1043	2012	2013-04-27	platy	bfrog	frog	amphibian	o	f
1044	2012	2013-04-27	cbil	atfrog	frog	amphibian	o	p
1045	2012	2013-04-27	cbil	atfrog	frog	amphibian	o	p
1046	2012	2013-04-27	cbil	atfrog	frog	amphibian	o	p
1047	2012	2013-04-27	cbil	atfrog	frog	amphibian	o	p
1048	2012	2013-04-27	cbil	atfrog	frog	amphibian	o	p
1049	2012	2013-04-27	cbil	atfrog	frog	amphibian	o	p
1050	2012	2013-04-27	cbil	atfrog	frog	amphibian	o	p
1051	2012	2013-04-27	cbil	atfrog	frog	amphibian	o	p
1052	2012	2013-04-27	cbil	atfrog	frog	amphibian	o	p
1053	2012	2013-04-27	cbil	atfrog	frog	amphibian	o	p
1054	2012	2013-04-27	cbil	atfrog	frog	amphibian	o	p
1055	2012	2013-04-27	platy	bfrog	frog	amphibian	o	p
1056	2012	2013-04-27	platy	bfrog	frog	amphibian	o	p
1057	2012	2013-04-27	line	atfrog	frog	amphibian	o	p
1058	2012	2013-04-27	line	atfrog	frog	amphibian	o	p
1059	2012	2013-04-27	cbil	atfrog	frog	amphibian	o	p
1060	2012	2013-04-27	cbil	atfrog	frog	amphibian	o	p
1061	2012	2013-04-27	cbil	atfrog	frog	amphibian	o	p
1062	2012	2013-04-27	cbil	atfrog	frog	amphibian	o	p
1063	2012	2013-04-27	cbil	atfrog	frog	amphibian	o	p
1064	2012	2013-04-27	cbil	atfrog	frog	amphibian	o	p
1065	2012	2013-04-27	cbil	atfrog	frog	amphibian	o	p
1066	2012	2013-04-27	cbil	atfrog	frog	amphibian	o	p
1067	2012	2013-04-27	cbil	atfrog	frog	amphibian	o	p
1068	2012	2013-04-27	cbil	atfrog	frog	amphibian	o	p
1069	2012	2013-04-27	uspp	bfrog	frog	amphibian	o	p
1070	2012	2013-04-27	cbil	atfrog	frog	amphibian	o	f
1071	2012	2013-04-27	cbil	atfrog	frog	amphibian	o	f
1072	2012	2013-04-27	cbil	atfrog	frog	amphibian	o	f
1073	2012	2013-04-27	cbil	atfrog	frog	amphibian	o	f
1074	2012	2013-04-27	cbil	atfrog	frog	amphibian	o	f
1075	2012	2013-04-27	cbil	atfrog	frog	amphibian	o	f
1076	2012	2013-04-27	line	atfrog	frog	amphibian	o	f
1077	2012	2013-04-27	lnas	atfrog	frog	amphibian	o	f
1078	2012	2013-04-27	cbil	atfrog	frog	amphibian	o	p
1079	2012	2013-04-27	cbil	atfrog	frog	amphibian	o	p
1080	2012	2013-04-27	cbil	atfrog	frog	amphibian	o	p
1081	2012	2013-04-27	cbil	atfrog	frog	amphibian	o	p
1082	2012	2013-04-27	cbil	atfrog	frog	amphibian	o	p
1083	2012	2013-04-27	platy	bfrog	frog	amphibian	o	p
1084	2012	2013-04-27	line	atfrog	frog	amphibian	o	f
1085	2012	2013-04-27	cbil	atfrog	frog	amphibian	o	f
1086	2012	2013-04-27	cbil	atfrog	frog	amphibian	o	f
1087	2012	2013-04-27	cbil	atfrog	frog	amphibian	o	f
1088	2012	2013-04-27	cbil	atfrog	frog	amphibian	o	f
1089	2012	2013-04-27	cbil	atfrog	frog	amphibian	o	p
1090	2012	2013-04-27	cbil	atfrog	frog	amphibian	o	p
1091	2012	2013-04-27	cbil	atfrog	frog	amphibian	o	p
1092	2012	2013-04-27	cbil	atfrog	frog	amphibian	o	p
1093	2012	2013-04-27	cbil	atfrog	frog	amphibian	o	p
1094	2012	2013-04-27	cbil	atfrog	frog	amphibian	o	p
1095	2012	2013-04-27	platy	bfrog	frog	amphibian	o	p
1096	2012	2013-04-27	platy	bfrog	frog	amphibian	o	p
1098	2012	2013-04-27	platy	bfrog	frog	amphibian	o	f
1099	2012	2013-04-27	lnas	atfrog	frog	amphibian	o	f
1100	2012	2013-04-27	cbil	atfrog	frog	amphibian	o	p
1101	2012	2013-04-27	cbil	atfrog	frog	amphibian	o	p
1102	2012	2013-04-27	cbil	atfrog	frog	amphibian	o	p
1103	2012	2013-04-27	uspp	bfrog	frog	amphibian	o	p
1104	2012	2013-04-27	uspp	bfrog	frog	amphibian	o	f
1105	2012	2013-04-27	cbil	atfrog	frog	amphibian	o	p
1106	2012	2013-04-27	cbil	atfrog	frog	amphibian	o	p
1107	2012	2013-04-27	cbil	atfrog	frog	amphibian	o	p
1108	2012	2013-04-27	cbil	atfrog	frog	amphibian	o	p
1110	2012	2013-04-27	cbil	atfrog	frog	amphibian	o	f
1111	2012	2013-04-27	cbil	atfrog	frog	amphibian	o	f
1112	2012	2013-04-27	cbil	atfrog	frog	amphibian	o	f
1113	2012	2013-04-27	cbil	atfrog	frog	amphibian	o	f
1116	2012	2013-04-27	lnas	atfrog	frog	amphibian	o	f
1117	2012	2013-04-27	platy	bfrog	frog	amphibian	o	f
1118	2012	2013-04-27	platy	bfrog	frog	amphibian	i	f
1119	2012	2013-04-27	cbil	atfrog	frog	amphibian	o	f
1120	2012	2013-04-27	lrot	atfrog	frog	amphibian	o	f
1121	2012	2013-04-27	lwot	atfrog	frog	amphibian	o	f
1127	2012	2013-04-28	line	atfrog	frog	amphibian	i	f
1129	2012	2013-04-28	cbil	atfrog	frog	amphibian	o	p
1130	2012	2013-04-28	platy	bfrog	frog	amphibian	o	p
1133	2012	2013-04-28	line	atfrog	frog	amphibian	o	f
1134	2012	2013-04-28	cbil	atfrog	frog	amphibian	o	f
1135	2012	2013-04-28	cbil	atfrog	frog	amphibian	o	f
1136	2012	2013-04-28	cbil	atfrog	frog	amphibian	i	f
1137	2012	2013-04-28	line	atfrog	frog	amphibian	o	p
1138	2012	2013-04-28	cbil	atfrog	frog	amphibian	o	f
1139	2012	2013-04-28	cbil	atfrog	frog	amphibian	o	p
1140	2012	2013-04-28	cbil	atfrog	frog	amphibian	o	p
1141	2012	2013-04-28	cbil	atfrog	frog	amphibian	o	p
1142	2012	2013-04-28	platy	bfrog	frog	amphibian	o	p
1143	2012	2013-04-28	cbil	atfrog	frog	amphibian	o	p
1144	2012	2013-04-28	cbil	atfrog	frog	amphibian	o	p
1145	2012	2013-04-28	cbil	atfrog	frog	amphibian	o	p
1146	2012	2013-04-28	uspp	bfrog	frog	amphibian	o	p
1147	2012	2013-04-28	platy	bfrog	frog	amphibian	o	p
1148	2012	2013-04-28	uspp	bfrog	frog	amphibian	o	p
1149	2012	2013-04-28	cbil	atfrog	frog	amphibian	o	p
1150	2012	2013-04-28	cbil	atfrog	frog	amphibian	o	p
1151	2012	2013-04-28	cbil	atfrog	frog	amphibian	o	p
1152	2012	2013-04-28	line	atfrog	frog	amphibian	o	p
1153	2012	2013-04-28	line	atfrog	frog	amphibian	o	p
1155	2012	2013-04-28	cbil	atfrog	frog	amphibian	o	p
1156	2012	2013-04-28	cbil	atfrog	frog	amphibian	o	p
1157	2012	2013-04-28	platy	bfrog	frog	amphibian	o	f
1158	2012	2013-04-28	platy	bfrog	frog	amphibian	o	f
1159	2012	2013-04-28	platy	bfrog	frog	amphibian	o	f
1160	2012	2013-04-28	cbil	atfrog	frog	amphibian	o	f
1161	2012	2013-04-28	cbil	atfrog	frog	amphibian	o	f
1162	2012	2013-04-28	cbil	atfrog	frog	amphibian	o	p
1163	2012	2013-04-28	cbil	atfrog	frog	amphibian	o	p
1164	2012	2013-04-28	cbil	atfrog	frog	amphibian	o	p
1165	2012	2013-04-28	cbil	atfrog	frog	amphibian	o	p
1166	2012	2013-04-28	cbil	atfrog	frog	amphibian	o	p
1167	2012	2013-04-28	cbil	atfrog	frog	amphibian	o	p
1168	2012	2013-04-28	cbil	atfrog	frog	amphibian	o	p
1169	2012	2013-04-28	cbil	atfrog	frog	amphibian	o	p
1170	2012	2013-04-28	cbil	atfrog	frog	amphibian	o	p
1171	2012	2013-04-28	cbil	atfrog	frog	amphibian	o	p
1172	2012	2013-04-28	cbil	atfrog	frog	amphibian	o	p
1173	2012	2013-04-28	cbil	atfrog	frog	amphibian	o	p
1174	2012	2013-04-28	cbil	atfrog	frog	amphibian	o	p
1175	2012	2013-04-28	platy	bfrog	frog	amphibian	o	p
1176	2012	2013-04-28	platy	bfrog	frog	amphibian	o	p
1177	2012	2013-04-28	line	atfrog	frog	amphibian	o	p
1178	2012	2013-04-28	line	atfrog	frog	amphibian	o	f
1179	2012	2013-04-28	line	atfrog	frog	amphibian	o	f
1180	2012	2013-04-28	platy	bfrog	frog	amphibian	o	f
1181	2012	2013-04-28	platy	bfrog	frog	amphibian	o	f
1182	2012	2013-04-28	cbil	atfrog	frog	amphibian	o	p
1183	2012	2013-04-28	cbil	atfrog	frog	amphibian	o	p
1184	2012	2013-04-28	cbil	atfrog	frog	amphibian	o	p
1185	2012	2013-04-28	cbil	atfrog	frog	amphibian	o	p
1186	2012	2013-04-28	cbil	atfrog	frog	amphibian	o	p
1187	2012	2013-04-28	cbil	atfrog	frog	amphibian	o	p
1188	2012	2013-04-28	cbil	atfrog	frog	amphibian	o	p
1189	2012	2013-04-28	cbil	atfrog	frog	amphibian	o	p
1190	2012	2013-04-28	uspp	bfrog	frog	amphibian	o	p
1191	2012	2013-04-28	cbil	atfrog	frog	amphibian	o	p
1192	2012	2013-04-28	cbil	atfrog	frog	amphibian	o	p
1193	2012	2013-04-28	cbil	atfrog	frog	amphibian	o	p
1194	2012	2013-04-28	uspp	bfrog	frog	amphibian	o	p
1195	2012	2013-04-28	lcop	atfrog	frog	amphibian	i	p
1196	2012	2013-04-28	lcop	atfrog	frog	amphibian	o	f
1197	2012	2013-04-28	uspp	bfrog	frog	amphibian	i	f
1198	2012	2013-04-28	uspp	bfrog	frog	amphibian	o	f
1199	2012	2013-04-28	cbil	atfrog	frog	amphibian	o	f
1200	2012	2013-04-28	cbil	atfrog	frog	amphibian	o	f
1201	2012	2013-04-28	cbil	atfrog	frog	amphibian	o	f
1202	2012	2013-04-28	cbil	atfrog	frog	amphibian	o	f
1203	2012	2013-04-28	cbil	atfrog	frog	amphibian	o	f
1204	2012	2013-04-28	lcop	atfrog	frog	amphibian	o	f
1205	2012	2013-04-28	cbil	atfrog	frog	amphibian	o	f
1206	2012	2013-04-28	cbil	atfrog	frog	amphibian	o	f
1207	2012	2013-04-28	cbil	atfrog	frog	amphibian	o	f
1208	2012	2013-04-28	cbil	atfrog	frog	amphibian	o	f
1209	2012	2013-04-28	lcop	atfrog	frog	amphibian	o	f
1210	2012	2013-04-28	cbil	atfrog	frog	amphibian	o	f
1211	2012	2013-04-28	cbil	atfrog	frog	amphibian	o	f
1212	2012	2013-04-28	cbil	atfrog	frog	amphibian	o	f
1213	2012	2013-04-28	llig	bfrog	frog	amphibian	i	f
1214	2012	2013-04-28	uspp	bfrog	frog	amphibian	o	f
1217	2012	2013-04-28	lwot	atfrog	frog	amphibian	o	f
1218	2012	2013-04-28	lcop	atfrog	frog	amphibian	i	f
1220	2012	2013-04-28	line	atfrog	frog	amphibian	o	f
1222	2012	2013-04-29	llig	bfrog	frog	amphibian	i	p
1223	2012	2013-04-29	llig	bfrog	frog	amphibian	i	p
1225	2012	2013-04-29	lwot	atfrog	frog	amphibian	o	f
1226	2012	2013-04-29	lpall	atfrog	frog	amphibian	o	f
1230	2012	2013-04-29	llig	bfrog	frog	amphibian	o	p
1231	2012	2013-04-29	cbil	atfrog	frog	amphibian	o	p
1232	2012	2013-04-29	platy	bfrog	frog	amphibian	o	p
1234	2012	2013-04-29	cbil	atfrog	frog	amphibian	i	f
1235	2012	2013-04-29	cbil	atfrog	frog	amphibian	i	f
1236	2012	2013-04-29	line	atfrog	frog	amphibian	o	f
1238	2012	2013-04-29	lwot	atfrog	frog	amphibian	o	f
1241	2012	2013-04-29	platy	bfrog	frog	amphibian	i	p
1242	2012	2013-04-29	cbil	atfrog	frog	amphibian	o	p
1243	2012	2013-04-29	cbil	atfrog	frog	amphibian	o	p
1244	2012	2013-04-29	cbil	atfrog	frog	amphibian	o	p
1245	2012	2013-04-29	cbil	atfrog	frog	amphibian	o	p
1246	2012	2013-04-29	cbil	atfrog	frog	amphibian	o	p
1247	2012	2013-04-29	platy	bfrog	frog	amphibian	o	p
1248	2012	2013-04-29	lpall	atfrog	frog	amphibian	o	p
1249	2012	2013-04-29	lpall	atfrog	frog	amphibian	o	p
1250	2012	2013-04-29	lpall	atfrog	frog	amphibian	o	p
1251	2012	2013-04-29	lnas	atfrog	frog	amphibian	o	p
1252	2012	2013-04-29	lnas	atfrog	frog	amphibian	o	p
1253	2012	2013-04-29	uspp	bfrog	frog	amphibian	o	p
1254	2012	2013-04-29	cbil	atfrog	frog	amphibian	o	f
1255	2012	2013-04-29	cbil	atfrog	frog	amphibian	o	f
1256	2012	2013-04-29	cbil	atfrog	frog	amphibian	o	f
1257	2012	2013-04-29	lpall	atfrog	frog	amphibian	o	f
1258	2012	2013-04-29	platy	bfrog	frog	amphibian	o	f
1259	2012	2013-04-29	line	atfrog	frog	amphibian	o	f
1260	2012	2013-04-29	lnas	atfrog	frog	amphibian	o	f
1261	2012	2013-04-29	cbil	atfrog	frog	amphibian	o	f
1262	2012	2013-04-29	cbil	atfrog	frog	amphibian	o	f
1263	2012	2013-04-29	cbil	atfrog	frog	amphibian	o	f
1264	2012	2013-04-29	cbil	atfrog	frog	amphibian	o	f
1265	2012	2013-04-29	cbil	atfrog	frog	amphibian	o	f
1266	2012	2013-04-29	line	atfrog	frog	amphibian	o	f
1267	2012	2013-04-29	line	atfrog	frog	amphibian	o	f
1268	2012	2013-04-29	lwot	atfrog	frog	amphibian	o	p
1269	2012	2013-04-29	lwot	atfrog	frog	amphibian	o	p
1270	2012	2013-04-29	cbil	atfrog	frog	amphibian	o	p
1271	2012	2013-04-29	cbil	atfrog	frog	amphibian	o	p
1272	2012	2013-04-29	cbil	atfrog	frog	amphibian	o	p
1273	2012	2013-04-29	cbil	atfrog	frog	amphibian	o	p
1274	2012	2013-04-29	cbil	atfrog	frog	amphibian	o	p
1275	2012	2013-04-29	cbil	atfrog	frog	amphibian	o	p
1276	2012	2013-04-29	cbil	atfrog	frog	amphibian	o	p
1277	2012	2013-04-29	cbil	atfrog	frog	amphibian	o	p
1278	2012	2013-04-29	cbil	atfrog	frog	amphibian	o	p
1279	2012	2013-04-29	platy	bfrog	frog	amphibian	o	p
1280	2012	2013-04-29	cbil	atfrog	frog	amphibian	o	p
1281	2012	2013-04-29	cbil	atfrog	frog	amphibian	o	p
1282	2012	2013-04-29	cbil	atfrog	frog	amphibian	o	p
1283	2012	2013-04-29	cbil	atfrog	frog	amphibian	o	p
1284	2012	2013-04-29	cbil	atfrog	frog	amphibian	o	p
1285	2012	2013-04-29	cbil	atfrog	frog	amphibian	o	p
1286	2012	2013-04-29	cbil	atfrog	frog	amphibian	o	p
1287	2012	2013-04-29	cbil	atfrog	frog	amphibian	o	p
1288	2012	2013-04-29	cbil	atfrog	frog	amphibian	o	p
1289	2012	2013-04-29	cbil	atfrog	frog	amphibian	o	p
1290	2012	2013-04-29	cbil	atfrog	frog	amphibian	o	p
1291	2012	2013-04-29	uspp	bfrog	frog	amphibian	o	p
1293	2012	2013-04-29	line	atfrog	frog	amphibian	o	f
1294	2012	2013-04-29	lnas	atfrog	frog	amphibian	o	f
1295	2012	2013-04-29	lpall	atfrog	frog	amphibian	o	f
1296	2012	2013-04-29	uspp	bfrog	frog	amphibian	o	f
1297	2012	2013-04-29	cbil	atfrog	frog	amphibian	o	f
1298	2012	2013-04-29	cbil	atfrog	frog	amphibian	o	p
1299	2012	2013-04-29	cbil	atfrog	frog	amphibian	o	p
1300	2012	2013-04-29	cbil	atfrog	frog	amphibian	o	p
1301	2012	2013-04-29	cbil	atfrog	frog	amphibian	o	p
1302	2012	2013-04-29	cbil	atfrog	frog	amphibian	o	p
1303	2012	2013-04-29	cbil	atfrog	frog	amphibian	o	p
1304	2012	2013-04-29	cbil	atfrog	frog	amphibian	o	p
1305	2012	2013-04-29	cbil	atfrog	frog	amphibian	o	p
1306	2012	2013-04-29	cbil	atfrog	frog	amphibian	o	p
1307	2012	2013-04-29	cbil	atfrog	frog	amphibian	o	p
1308	2012	2013-04-29	cbil	atfrog	frog	amphibian	o	p
1309	2012	2013-04-29	uspp	bfrog	frog	amphibian	o	p
1310	2012	2013-04-29	cbil	atfrog	frog	amphibian	o	f
1311	2012	2013-04-29	cbil	atfrog	frog	amphibian	o	f
1312	2012	2013-04-29	cbil	atfrog	frog	amphibian	o	f
1313	2012	2013-04-29	cbil	atfrog	frog	amphibian	o	f
1314	2012	2013-04-29	cbil	atfrog	frog	amphibian	o	f
1315	2012	2013-04-29	cbil	atfrog	frog	amphibian	o	f
1316	2012	2013-04-29	cbil	atfrog	frog	amphibian	o	f
1317	2012	2013-04-29	cbil	atfrog	frog	amphibian	o	f
1318	2012	2013-04-29	cbil	atfrog	frog	amphibian	o	f
1319	2012	2013-04-29	cbil	atfrog	frog	amphibian	o	f
1320	2012	2013-04-29	cbil	atfrog	frog	amphibian	o	f
1321	2012	2013-04-29	cbil	atfrog	frog	amphibian	o	f
1322	2012	2013-04-29	cbil	atfrog	frog	amphibian	o	f
1323	2012	2013-04-29	cbil	atfrog	frog	amphibian	o	f
1324	2012	2013-04-29	cbil	atfrog	frog	amphibian	o	f
1325	2012	2013-04-29	lnas	atfrog	frog	amphibian	o	f
1326	2012	2013-04-29	lwot	atfrog	frog	amphibian	o	f
1327	2012	2013-04-29	uspp	bfrog	frog	amphibian	o	f
1328	2012	2013-04-29	cbil	atfrog	frog	amphibian	o	f
1329	2012	2013-04-29	cbil	atfrog	frog	amphibian	o	f
1330	2012	2013-04-29	cbil	atfrog	frog	amphibian	o	f
1331	2012	2013-04-29	cbil	atfrog	frog	amphibian	o	f
1332	2012	2013-04-29	line	atfrog	frog	amphibian	o	f
1333	2012	2013-04-29	cbil	atfrog	frog	amphibian	o	f
1334	2012	2013-04-29	lcop	atfrog	frog	amphibian	o	f
1335	2012	2013-05-03	cbil	atfrog	frog	amphibian	i	p
1336	2012	2013-05-03	cbil	atfrog	frog	amphibian	i	p
1337	2012	2013-05-03	cbil	atfrog	frog	amphibian	i	p
1338	2012	2013-05-03	cbil	atfrog	frog	amphibian	i	p
1339	2012	2013-05-03	uspp	bfrog	frog	amphibian	o	f
1340	2012	2013-05-03	platy	bfrog	frog	amphibian	o	p
1341	2012	2013-05-03	uspp	bfrog	frog	amphibian	o	p
1342	2012	2013-05-03	uspp	bfrog	frog	amphibian	o	p
1343	2012	2013-05-03	uspp	bfrog	frog	amphibian	o	p
1344	2012	2013-05-03	uspp	bfrog	frog	amphibian	o	p
1345	2012	2013-05-03	cbil	atfrog	frog	amphibian	o	p
1346	2012	2013-05-03	cbil	atfrog	frog	amphibian	o	p
1347	2012	2013-05-03	cbil	atfrog	frog	amphibian	o	p
1348	2012	2013-05-03	lnas	atfrog	frog	amphibian	o	f
1349	2012	2013-05-03	lnas	atfrog	frog	amphibian	o	f
1350	2012	2013-05-03	lnas	atfrog	frog	amphibian	o	f
1351	2012	2013-05-03	platy	bfrog	frog	amphibian	o	f
1352	2012	2013-05-03	cbil	atfrog	frog	amphibian	o	f
1353	2012	2013-05-03	cbil	atfrog	frog	amphibian	o	f
1354	2012	2013-05-03	liner	atfrog	frog	amphibian	o	f
1355	2012	2013-05-03	cbil	atfrog	frog	amphibian	o	f
1356	2012	2013-05-03	liner	atfrog	frog	amphibian	o	f
1357	2012	2013-05-03	platy	bfrog	frog	amphibian	o	p
1358	2012	2013-05-03	cbil	atfrog	frog	amphibian	o	p
1359	2012	2013-05-03	cbil	atfrog	frog	amphibian	o	p
1360	2012	2013-05-03	cbil	atfrog	frog	amphibian	o	p
1361	2012	2013-05-03	liner	atfrog	frog	amphibian	o	p
1362	2012	2013-05-03	lnas	atfrog	frog	amphibian	o	f
1363	2012	2013-05-03	cbil	atfrog	frog	amphibian	o	p
1364	2012	2013-05-03	cbil	atfrog	frog	amphibian	o	p
1366	2012	2013-05-03	uspp	bfrog	frog	amphibian	o	p
1367	2012	2013-05-03	cbil	atfrog	frog	amphibian	o	p
1368	2012	2013-05-03	cbil	atfrog	frog	amphibian	o	f
1369	2012	2013-05-03	cbil	atfrog	frog	amphibian	o	f
1371	2012	2013-05-03	cbil	atfrog	frog	amphibian	o	f
1372	2012	2013-05-03	lnas	atfrog	frog	amphibian	o	f
1373	2012	2013-05-03	lnas	atfrog	frog	amphibian	o	f
1374	2012	2013-05-03	cbil	atfrog	frog	amphibian	o	f
1375	2012	2013-05-03	liner	atfrog	frog	amphibian	o	f
1376	2012	2013-05-03	cbil	atfrog	frog	amphibian	o	f
1379	2012	2013-05-04	platy	bfrog	frog	amphibian	o	f
1380	2012	2013-05-04	lnas	atfrog	frog	amphibian	i	f
1389	2012	2013-05-04	platy	bfrog	frog	amphibian	o	f
1390	2012	2013-05-04	liner	atfrog	frog	amphibian	o	f
1393	2012	2013-05-04	platy	bfrog	frog	amphibian	o	p
1394	2012	2013-05-04	platy	bfrog	frog	amphibian	o	p
1396	2012	2013-05-04	lnas	atfrog	frog	amphibian	o	f
1397	2012	2013-05-04	platy	bfrog	frog	amphibian	o	p
1398	2012	2013-05-04	platy	bfrog	frog	amphibian	o	p
1399	2012	2013-05-04	platy	bfrog	frog	amphibian	o	p
1400	2012	2013-05-04	platy	bfrog	frog	amphibian	o	p
1401	2012	2013-05-04	platy	bfrog	frog	amphibian	o	p
1403	2012	2013-05-04	platy	bfrog	frog	amphibian	o	f
1404	2012	2013-05-04	lnas	atfrog	frog	amphibian	o	f
1405	2012	2013-05-04	platy	bfrog	frog	amphibian	i	p
1406	2012	2013-05-04	platy	bfrog	frog	amphibian	o	p
1407	2012	2013-05-04	platy	bfrog	frog	amphibian	o	f
1408	2012	2013-05-04	cbil	atfrog	frog	amphibian	o	p
1409	2012	2013-05-04	cbil	atfrog	frog	amphibian	o	p
1410	2012	2013-05-04	platy	bfrog	frog	amphibian	o	p
1411	2012	2013-05-04	uspp	bfrog	frog	amphibian	o	p
1412	2012	2013-05-04	uspp	bfrog	frog	amphibian	o	p
1413	2012	2013-05-04	cbil	atfrog	frog	amphibian	o	p
1414	2012	2013-05-04	cbil	atfrog	frog	amphibian	o	p
1415	2012	2013-05-04	platy	bfrog	frog	amphibian	o	p
1416	2012	2013-05-04	platy	bfrog	frog	amphibian	o	p
1417	2012	2013-05-04	platy	bfrog	frog	amphibian	o	p
1418	2012	2013-05-04	platy	bfrog	frog	amphibian	o	p
1419	2012	2013-05-04	uspp	bfrog	frog	amphibian	o	p
1421	2012	2013-05-04	liner	atfrog	frog	amphibian	o	f
1422	2012	2013-05-04	uspp	bfrog	frog	amphibian	o	p
1423	2012	2013-05-04	vgou	goanna	frog	amphibian	o	f
1424	2012	2013-05-04	cbil	atfrog	frog	amphibian	o	p
1425	2012	2013-05-04	cbil	atfrog	frog	amphibian	o	p
1426	2012	2013-05-04	cbil	atfrog	frog	amphibian	o	p
1427	2012	2013-05-04	uspp	bfrog	frog	amphibian	o	p
1428	2012	2013-05-04	cbil	atfrog	frog	amphibian	o	p
1429	2012	2013-05-04	cbil	atfrog	frog	amphibian	o	f
1430	2012	2013-05-04	cbil	atfrog	frog	amphibian	o	f
1431	2012	2013-05-04	lpal	atfrog	frog	amphibian	o	f
1433	2012	2013-05-04	cbil	atfrog	frog	amphibian	o	f
1434	2012	2013-05-04	cbil	atfrog	frog	amphibian	o	f
1435	2012	2013-05-04	lnas	atfrog	frog	amphibian	o	f
1436	2012	2013-05-04	lnas	atfrog	frog	amphibian	o	f
1437	2012	2013-05-04	cbil	atfrog	frog	amphibian	o	f
1438	2012	2013-05-04	cbil	atfrog	frog	amphibian	o	f
1439	2012	2013-05-04	cbil	atfrog	frog	amphibian	o	f
1440	2012	2013-05-04	lnas	atfrog	frog	amphibian	o	f
1442	2012	2013-05-04	liner	atfrog	frog	amphibian	o	f
1443	2012	2013-05-04	lnas	atfrog	frog	amphibian	o	f
1444	2012	2013-05-04	cbil	atfrog	frog	amphibian	o	f
1446	2012	2013-05-04	cbil	atfrog	frog	amphibian	o	f
1450	2012	2013-05-05	platy	bfrog	frog	amphibian	i	p
1451	2012	2013-05-05	lnas	atfrog	frog	amphibian	o	f
1457	2012	2013-05-05	platy	bfrog	frog	amphibian	o	f
1458	2012	2013-05-05	platy	bfrog	frog	amphibian	i	p
1465	2012	2013-05-05	platy	bfrog	frog	amphibian	o	f
1467	2012	2013-05-05	platy	bfrog	frog	amphibian	o	f
1468	2012	2013-05-05	platy	bfrog	frog	amphibian	o	f
1469	2012	2013-05-05	platy	bfrog	frog	amphibian	o	f
1470	2012	2013-05-05	platy	bfrog	frog	amphibian	o	f
1471	2012	2013-05-05	platy	bfrog	frog	amphibian	i	p
1472	2012	2013-05-05	platy	bfrog	frog	amphibian	i	p
1473	2012	2013-05-05	lwot	atfrog	frog	amphibian	o	f
1474	2012	2013-05-05	lnas	atfrog	frog	amphibian	o	f
1475	2012	2013-05-05	platy	bfrog	frog	amphibian	o	f
1476	2012	2013-05-05	platy	bfrog	frog	amphibian	o	p
1477	2012	2013-05-05	platy	bfrog	frog	amphibian	o	p
1478	2012	2013-05-05	platy	bfrog	frog	amphibian	o	p
1479	2012	2013-05-05	platy	bfrog	frog	amphibian	o	p
1480	2012	2013-05-05	platy	bfrog	frog	amphibian	o	p
1481	2012	2013-05-05	platy	bfrog	frog	amphibian	o	p
1482	2012	2013-05-05	platy	bfrog	frog	amphibian	o	p
1484	2012	2013-05-05	cbil	atfrog	frog	amphibian	o	p
1485	2012	2013-05-05	uspp	bfrog	frog	amphibian	o	p
1486	2012	2013-05-05	lnas	atfrog	frog	amphibian	o	p
1487	2012	2013-05-05	platy	bfrog	frog	amphibian	o	p
1488	2012	2013-05-05	uspp	bfrog	frog	amphibian	o	p
1492	2012	2013-05-05	uspp	bfrog	frog	amphibian	o	f
1493	2012	2013-05-05	uspp	bfrog	frog	amphibian	o	f
1494	2012	2013-05-05	lnas	atfrog	frog	amphibian	o	f
1495	2012	2013-05-05	platy	bfrog	frog	amphibian	o	f
1496	2012	2013-05-05	cbil	atfrog	frog	amphibian	o	f
1497	2012	2013-05-05	liner	atfrog	frog	amphibian	o	p
1498	2012	2013-05-05	cbil	atfrog	frog	amphibian	o	p
1499	2012	2013-05-05	uspp	bfrog	frog	amphibian	o	p
1502	2012	2013-05-05	cbil	atfrog	frog	amphibian	o	f
1508	2012	2013-05-06	platy	bfrog	frog	amphibian	i	f
1509	2012	2013-05-06	platy	bfrog	frog	amphibian	i	f
1510	2012	2013-05-06	lnas	atfrog	frog	amphibian	o	f
1511	2012	2013-05-06	lnas	atfrog	frog	amphibian	o	f
1516	2012	2013-05-06	llig	bfrog	frog	amphibian	o	p
1518	2012	2013-05-06	platy	bfrog	frog	amphibian	o	p
1519	2012	2013-05-06	platy	bfrog	frog	amphibian	o	p
1520	2012	2013-05-06	platy	bfrog	frog	amphibian	o	p
1521	2012	2013-05-06	platy	bfrog	frog	amphibian	o	p
1522	2012	2013-05-06	lnas	atfrog	frog	amphibian	o	f
1523	2012	2013-05-06	platy	bfrog	frog	amphibian	i	f
1526	2012	2013-05-06	platy	bfrog	frog	amphibian	o	p
1527	2012	2013-05-06	platy	bfrog	frog	amphibian	o	p
1528	2012	2013-05-06	lnas	atfrog	frog	amphibian	o	f
1529	2012	2013-05-06	platy	bfrog	frog	amphibian	o	p
1530	2012	2013-05-06	cbil	atfrog	frog	amphibian	o	p
1531	2012	2013-05-06	platy	bfrog	frog	amphibian	o	p
1532	2012	2013-05-06	platy	bfrog	frog	amphibian	o	p
1533	2012	2013-05-06	platy	bfrog	frog	amphibian	o	p
1534	2012	2013-05-06	platy	bfrog	frog	amphibian	o	p
1535	2012	2013-05-06	platy	bfrog	frog	amphibian	o	p
1536	2012	2013-05-06	platy	bfrog	frog	amphibian	o	f
1537	2012	2013-05-06	liner	atfrog	frog	amphibian	o	f
1538	2012	2013-05-06	uspp	bfrog	frog	amphibian	o	f
1539	2012	2013-05-06	uspp	bfrog	frog	amphibian	o	f
1540	2012	2013-05-06	tmau	atfrog	frog	amphibian	o	f
1541	2012	2013-05-06	cbil	atfrog	frog	amphibian	o	p
1542	2012	2013-05-06	cbil	atfrog	frog	amphibian	o	p
1543	2012	2013-05-06	platy	bfrog	frog	amphibian	o	p
1545	2012	2013-05-06	cbil	atfrog	frog	amphibian	o	p
1546	2012	2013-05-06	cbil	atfrog	frog	amphibian	o	p
1547	2012	2013-05-06	liner	atfrog	frog	amphibian	o	p
1548	2012	2013-05-06	lnas	atfrog	frog	amphibian	o	f
1549	2012	2013-05-06	uspp	bfrog	frog	amphibian	o	p
1550	2012	2013-05-06	uspp	bfrog	frog	amphibian	o	p
1551	2012	2013-05-06	liner	atfrog	frog	amphibian	o	p
1552	2012	2013-05-06	liner	atfrog	frog	amphibian	o	p
1559	2012	2013-05-07	liner	atfrog	frog	amphibian	o	f
1560	2012	2013-05-07	liner	atfrog	frog	amphibian	o	f
1564	2012	2013-05-07	liner	atfrog	frog	amphibian	o	f
1565	2012	2013-05-07	platy	bfrog	frog	amphibian	o	f
1566	2012	2013-05-07	platy	bfrog	frog	amphibian	o	f
1570	2012	2013-05-07	platy	bfrog	frog	amphibian	i	p
1572	2012	2013-05-07	platy	bfrog	frog	amphibian	o	p
1573	2012	2013-05-07	uspp	bfrog	frog	amphibian	o	f
1574	2012	2013-05-07	uspp	bfrog	frog	amphibian	i	f
1575	2012	2013-05-07	uspp	bfrog	frog	amphibian	o	p
1576	2012	2013-05-07	cbil	atfrog	frog	amphibian	o	p
1577	2012	2013-05-07	uspp	bfrog	frog	amphibian	o	p
1578	2012	2013-05-07	uspp	bfrog	frog	amphibian	o	p
1579	2012	2013-05-07	platy	bfrog	frog	amphibian	o	p
1580	2012	2013-05-07	cbil	atfrog	frog	amphibian	o	p
1581	2012	2013-05-07	cbil	atfrog	frog	amphibian	o	p
1582	2012	2013-05-07	liner	atfrog	frog	amphibian	o	f
1583	2012	2013-05-07	liner	atfrog	frog	amphibian	o	f
1584	2012	2013-05-07	liner	atfrog	frog	amphibian	o	f
1585	2012	2013-05-07	platy	bfrog	frog	amphibian	o	p
1587	2012	2013-05-07	liner	atfrog	frog	amphibian	i	p
1588	2012	2013-05-07	liner	atfrog	frog	amphibian	o	p
1590	2012	2013-05-07	lnas	atfrog	frog	amphibian	o	f
1591	2012	2013-05-07	uspp	bfrog	frog	amphibian	i	p
1592	2012	2013-05-07	uspp	bfrog	frog	amphibian	o	p
1593	2012	2013-05-07	cbil	atfrog	frog	amphibian	o	p
1596	2012	2013-05-07	lnas	atfrog	frog	amphibian	o	f
1598	2012	2013-05-07	liner	atfrog	frog	amphibian	o	f
1601	2012	2013-05-08	platy	bfrog	frog	amphibian	i	p
1602	2012	2013-05-08	lnas	atfrog	frog	amphibian	i	f
1605	2012	2013-05-08	platy	bfrog	frog	amphibian	o	p
1606	2012	2013-05-08	platy	bfrog	frog	amphibian	o	p
1608	2012	2013-05-08	platy	bfrog	frog	amphibian	i	f
1609	2012	2013-05-08	uspp	bfrog	frog	amphibian	o	p
1610	2012	2013-05-08	platy	bfrog	frog	amphibian	o	p
1611	2012	2013-05-08	uspp	bfrog	frog	amphibian	o	p
1612	2012	2013-05-08	liner	atfrog	frog	amphibian	o	f
1613	2012	2013-05-08	liner	atfrog	frog	amphibian	i	p
1614	2012	2013-05-08	uspp	bfrog	frog	amphibian	o	p
1615	2012	2013-05-08	cbil	atfrog	frog	amphibian	o	p
1616	2012	2013-05-08	liner	atfrog	frog	amphibian	o	p
1617	2012	2013-05-08	platy	bfrog	frog	amphibian	o	p
1618	2012	2013-05-08	platy	bfrog	frog	amphibian	o	p
1619	2012	2013-05-08	uspp	bfrog	frog	amphibian	i	p
1622	2012	2013-05-08	liner	atfrog	frog	amphibian	o	f
1630	2012	2013-06-01	lnas	atfrog	frog	amphibian	o	x
1634	2012	2013-06-02	lnas	atfrog	frog	amphibian	o	f
1635	2012	2013-06-02	nmel	bfrog	frog	amphibian	i	p
1636	2012	2013-06-02	lnas	atfrog	frog	amphibian	o	f
1637	2012	2013-06-02	lnas	atfrog	frog	amphibian	o	f
1639	2012	2013-06-02	lspp	atfrog	frog	amphibian	o	f
1640	2012	2013-06-02	lnas	atfrog	frog	amphibian	i	f
1642	2012	2013-06-02	lnas	atfrog	frog	amphibian	o	f
1643	2012	2013-06-02	lnas	atfrog	frog	amphibian	o	f
1645	2012	2013-06-03	lspp	atfrog	frog	amphibian	o	f
1647	2012	2013-06-03	lspp	atfrog	frog	amphibian	o	f
1648	2012	2013-06-03	uspp	bfrog	frog	amphibian	o	p
1650	2012	2013-06-03	lspp	atfrog	frog	amphibian	o	f
1651	2012	2013-06-03	lspp	atfrog	frog	amphibian	o	f
1652	2012	2013-06-03	lspp	atfrog	frog	amphibian	o	f
1653	2012	2013-06-03	lspp	atfrog	frog	amphibian	o	f
1654	2012	2013-06-03	lspp	atfrog	frog	amphibian	o	f
1655	2012	2013-06-03	lspp	atfrog	frog	amphibian	o	f
1656	2012	2013-06-03	lspp	atfrog	frog	amphibian	o	f
1657	2012	2013-06-03	lnas	atfrog	frog	amphibian	o	f
1658	2012	2013-06-03	lnas	atfrog	frog	amphibian	o	f
1659	2012	2013-06-03	lnas	atfrog	frog	amphibian	o	f
1660	2012	2013-06-03	lnas	atfrog	frog	amphibian	o	f
1661	2012	2013-06-03	lnas	atfrog	frog	amphibian	o	f
1662	2012	2013-06-03	lnas	atfrog	frog	amphibian	o	f
1663	2012	2013-06-03	lnas	atfrog	frog	amphibian	o	f
1664	2012	2013-06-03	lnas	atfrog	frog	amphibian	o	f
1665	2012	2013-06-03	lnas	atfrog	frog	amphibian	o	f
1666	2012	2013-06-03	lnas	atfrog	frog	amphibian	o	f
1667	2012	2013-06-03	lnas	atfrog	frog	amphibian	o	f
1668	2012	2013-06-03	lnas	atfrog	frog	amphibian	o	f
1669	2012	2013-06-03	lnas	atfrog	frog	amphibian	o	f
1670	2012	2013-06-03	lnas	atfrog	frog	amphibian	o	f
1671	2012	2013-06-03	lnas	atfrog	frog	amphibian	o	f
1672	2012	2013-06-04	lnas	atfrog	frog	amphibian	i	p
1674	2012	2013-06-04	uspp	bfrog	frog	amphibian	o	f
1675	2012	2013-06-04	platy	bfrog	frog	amphibian	o	p
1676	2012	2013-06-04	lnas	atfrog	frog	amphibian	o	f
1677	2012	2013-06-05	line	atfrog	frog	amphibian	i	p
1679	2012	2013-06-05	uspp	bfrog	frog	amphibian	o	p
1680	2012	2013-06-05	platy	bfrog	frog	amphibian	o	f
1681	2012	2013-06-06	uspp	bfrog	frog	amphibian	i	p
1682	2012	2013-06-06	lspp	atfrog	frog	amphibian	o	f
1683	2012	2013-06-06	platy	bfrog	frog	amphibian	i	p
1684	2012	2013-06-06	platy	bfrog	frog	amphibian	o	p
1685	2012	2013-06-06	uspp	bfrog	frog	amphibian	o	p
1687	2012	2013-06-06	platy	bfrog	frog	amphibian	o	p
1688	2012	2013-06-06	platy	bfrog	frog	amphibian	o	p
1689	2012	2013-06-07	line	atfrog	frog	amphibian	i	p
1691	2012	2013-06-07	lnas	atfrog	frog	amphibian	o	x
1698	2012	2013-06-07	platy	bfrog	frog	amphibian	o	p
55	2011	2013-05-28	brqu	bird	bird	bird	o	p
698	2011	2013-06-10	brqu	bird	bird	bird	o	p
1692	2012	2013-06-07	brqu	bird	bird	bird	i	f
29	2011	2013-05-27	pmac	marsupial	mammal	mammal	o	f
128	2011	2013-05-31	pdel	eutherian	mammal	mammal	o	f
129	2011	2013-05-31	pnan	eutherian	mammal	mammal	i	f
159	2011	2013-06-01	llake	eutherian	mammal	mammal	i	p
160	2011	2013-06-01	llake	eutherian	mammal	mammal	o	p
182	2011	2013-06-02	llake	eutherian	mammal	mammal	o	p
341	2011	2013-06-08	pnan	eutherian	mammal	mammal	o	f
374	2011	2013-06-09	pmac	marsupial	mammal	mammal	o	f
413	2011	2013-06-09	pmac	marsupial	mammal	mammal	i	f
527	2011	2013-06-10	pmac	marsupial	mammal	mammal	i	p
811	2011	2013-06-21	pmac	marsupial	mammal	mammal	o	p
829	2012	2013-04-25	mus	eutherian	mammal	mammal	i	p
876	2012	2013-04-25	rspp	eutherian	mammal	mammal	o	p
906	2012	2013-04-26	mus	eutherian	mammal	mammal	i	p
1005	2012	2013-04-26	Pnan	eutherian	mammal	mammal	o	x
1010	2012	2013-04-27	pspp	marsupial	mammal	mammal	i	f
1123	2012	2013-04-27	Pnan	eutherian	mammal	mammal	o	x
1131	2012	2013-04-28	llake	eutherian	mammal	mammal	o	p
1154	2012	2013-04-28	zarg	eutherian	mammal	mammal	o	p
1240	2012	2013-04-29	mus	eutherian	mammal	mammal	o	p
1432	2012	2013-05-04	llake	eutherian	mammal	mammal	i	f
1459	2012	2013-05-05	Mus	eutherian	mammal	mammal	o	f
1463	2012	2013-05-05	Mus	eutherian	mammal	mammal	o	p
1571	2012	2013-05-07	Mus	eutherian	mammal	mammal	i	p
1623	2012	2013-05-30	pnan	eutherian	mammal	mammal	o	f
5	2011	2013-05-27	mmain	skink	lizard	reptile	o	p
7	2011	2013-05-27	dtin	pygo	lizard	reptile	o	f
23	2011	2013-05-27	paus	tsnake	snake	reptile	o	f
30	2011	2013-05-27	pten	skink	lizard	reptile	o	f
31	2011	2013-05-28	cino	skink	lizard	reptile	i	f
32	2011	2013-05-28	cino	skink	lizard	reptile	o	f
33	2011	2013-05-28	dpap	tsnake	snake	reptile	i	f
34	2011	2013-05-28	dpap	tsnake	snake	reptile	o	f
43	2011	2013-05-28	crob	skink	lizard	reptile	o	f
44	2011	2013-05-28	mmain	skink	lizard	reptile	i	p
45	2011	2013-05-28	tmau	asnake	snake	reptile	o	p
50	2011	2013-05-28	cino	skink	lizard	reptile	o	p
56	2011	2013-05-28	crob	skink	lizard	reptile	o	f
60	2011	2013-05-28	cino	skink	lizard	reptile	o	f
61	2011	2013-05-28	dpap	tsnake	snake	reptile	o	f
62	2011	2013-05-28	cruf	skink	lizard	reptile	i	f
64	2011	2013-05-28	paus	tsnake	snake	reptile	o	x
65	2011	2013-05-28	cmet	skink	lizard	reptile	o	x
66	2011	2013-05-29	cgra	skink	lizard	reptile	i	f
76	2011	2013-05-29	cpan	skink	lizard	reptile	o	f
77	2011	2013-05-29	crob	skink	lizard	reptile	i	p
78	2011	2013-05-29	dpap	tsnake	snake	reptile	o	f
82	2011	2013-05-29	tmau	asnake	snake	reptile	o	p
84	2011	2013-05-29	crob	skink	lizard	reptile	o	f
90	2011	2013-05-29	dpap	tsnake	snake	reptile	o	f
91	2011	2013-05-29	cruf	skink	lizard	reptile	o	f
92	2011	2013-05-29	paus	tsnake	snake	reptile	o	x
93	2011	2013-05-29	pten	tsnake	snake	reptile	o	x
94	2011	2013-05-29	cino	skink	lizard	reptile	o	x
95	2011	2013-05-29	dpap	tsnake	snake	reptile	o	x
116	2011	2013-05-30	crob	skink	lizard	reptile	i	p
117	2011	2013-05-30	ctri	skink	lizard	reptile	i	p
118	2011	2013-05-30	crob	skink	lizard	reptile	i	f
119	2011	2013-05-30	vtri	goanna	lizard	reptile	o	f
120	2011	2013-05-30	hbin	gecko	lizard	reptile	o	f
121	2011	2013-05-30	dbor	pygo	lizard	reptile	o	f
122	2011	2013-05-30	cgra	skink	lizard	reptile	i	f
123	2011	2013-05-30	pwei	tsnake	snake	reptile	i	f
124	2011	2013-05-30	cgra	skink	lizard	reptile	o	f
125	2011	2013-05-31	cino	skink	lizard	reptile	o	f
126	2011	2013-05-31	cino	skink	lizard	reptile	i	f
130	2011	2013-05-31	pten	skink	lizard	reptile	i	p
149	2011	2013-05-31	cino	skink	lizard	reptile	o	f
150	2011	2013-05-31	dpap	tsnake	snake	reptile	o	f
151	2011	2013-05-31	vaca	goanna	lizard	reptile	o	f
152	2011	2013-05-31	vgle	goanna	lizard	reptile	o	f
153	2011	2013-05-31	darn	dragon	lizard	reptile	o	f
154	2011	2013-05-31	eiso	skink	lizard	reptile	o	x
155	2011	2013-06-01	crob	skink	lizard	reptile	o	f
156	2011	2013-06-01	forn	tsnake	snake	reptile	o	f
157	2011	2013-06-01	vsca	goanna	lizard	reptile	o	p
161	2011	2013-06-01	cino	skink	lizard	reptile	i	p
169	2011	2013-06-01	mmain	skink	lizard	reptile	i	f
172	2011	2013-06-01	cruf	skink	lizard	reptile	i	f
173	2011	2013-06-01	cruf	skink	lizard	reptile	i	f
174	2011	2013-06-02	camax	skink	lizard	reptile	i	f
176	2011	2013-06-02	hpla	gecko	lizard	reptile	o	f
178	2011	2013-06-02	ctri	skink	lizard	reptile	i	f
179	2011	2013-06-02	crob	skink	lizard	reptile	o	f
180	2011	2013-06-02	mmain	skink	lizard	reptile	o	x
181	2011	2013-06-02	mmain	skink	lizard	reptile	i	f
183	2011	2013-06-02	darn	dragon	lizard	reptile	o	f
188	2011	2013-06-02	crob	skink	lizard	reptile	o	f
189	2011	2013-06-02	cruf	skink	lizard	reptile	o	f
190	2011	2013-06-02	cino	skink	lizard	reptile	o	f
191	2011	2013-06-02	mruf	skink	lizard	reptile	o	f
192	2011	2013-06-02	cino	skink	lizard	reptile	o	f
193	2011	2013-06-02	darn	dragon	lizard	reptile	i	x
194	2011	2013-06-02	paus	tsnake	snake	reptile	o	f
195	2011	2013-06-02	paus	tsnake	snake	reptile	i	x
196	2011	2013-06-02	pten	skink	lizard	reptile	o	f
197	2011	2013-06-07	achi	tsnake	snake	reptile	o	f
213	2011	2013-06-07	pten	skink	lizard	reptile	o	f
216	2011	2013-06-07	lbur	pygo	lizard	reptile	o	f
218	2011	2013-06-07	lbor	skink	lizard	reptile	o	p
248	2011	2013-06-07	cspp	skink	lizard	reptile	o	p
249	2011	2013-06-07	hbin	gecko	lizard	reptile	o	f
250	2011	2013-06-07	crob	skink	lizard	reptile	o	f
254	2011	2013-06-08	cino	skink	lizard	reptile	i	p
257	2011	2013-06-08	eiso	skink	lizard	reptile	i	x
258	2011	2013-06-08	dpap	tsnake	snake	reptile	i	f
270	2011	2013-06-08	cino	skink	lizard	reptile	i	f
282	2011	2013-06-08	vsca	goanna	lizard	reptile	i	p
287	2011	2013-06-08	cino	skink	lizard	reptile	i	f
288	2011	2013-06-08	cino	skink	lizard	reptile	o	f
294	2011	2013-06-08	cpla	skink	lizard	reptile	i	f
301	2011	2013-06-08	lbur	pygo	lizard	reptile	o	p
331	2011	2013-06-08	mmain	skink	lizard	reptile	o	f
337	2011	2013-06-08	cgra	skink	lizard	reptile	i	f
338	2011	2013-06-08	cino	skink	lizard	reptile	o	f
340	2011	2013-06-08	lbur	pygo	lizard	reptile	o	f
349	2011	2013-06-09	hbin	gecko	lizard	reptile	i	p
353	2011	2013-06-09	mmain	skink	lizard	reptile	o	p
355	2011	2013-06-09	cspp	skink	lizard	reptile	i	f
356	2011	2013-06-09	cpan	skink	lizard	reptile	i	f
376	2011	2013-06-09	cino	skink	lizard	reptile	o	p
454	2011	2013-06-09	cmet	skink	lizard	reptile	i	p
508	2011	2013-06-09	crob	skink	lizard	reptile	o	f
510	2011	2013-06-09	cmet	skink	lizard	reptile	o	f
535	2011	2013-06-10	cpan	skink	lizard	reptile	i	f
551	2011	2013-06-10	camax	skink	lizard	reptile	o	f
552	2011	2013-06-10	hbin	gecko	lizard	reptile	o	p
558	2011	2013-06-10	vsca	goanna	lizard	reptile	o	f
660	2011	2013-06-10	lbor	skink	lizard	reptile	i	p
682	2011	2013-06-10	eiso	skink	lizard	reptile	i	f
704	2011	2013-06-10	npla	gecko	lizard	reptile	o	f
705	2011	2013-06-10	mmain	skink	lizard	reptile	o	x
726	2011	2013-06-10	mruf	skink	lizard	reptile	o	p
727	2011	2013-06-10	crob	skink	lizard	reptile	o	p
729	2011	2013-06-10	cpan	skink	lizard	reptile	o	f
731	2011	2013-06-10	paus	tsnake	snake	reptile	o	f
732	2011	2013-06-10	cino	skink	lizard	reptile	i	f
757	2011	2013-06-14	cino	skink	lizard	reptile	o	x
758	2011	2013-06-14	camax	skink	lizard	reptile	o	x
768	2011	2013-06-14	cino	skink	lizard	reptile	o	f
769	2011	2013-06-14	dpap	tsnake	snake	reptile	o	f
782	2011	2013-06-16	cino	skink	lizard	reptile	o	f
783	2011	2013-06-16	lbur	skink	lizard	reptile	o	f
784	2011	2013-06-16	dpap	tsnake	snake	reptile	o	x
785	2011	2013-06-16	dpap	tsnake	snake	reptile	o	x
786	2011	2013-06-16	cino	skink	lizard	reptile	o	x
794	2011	2013-06-17	vgle	goanna	lizard	reptile	i	f
800	2011	2013-06-17	lbur	pygo	lizard	reptile	i	f
801	2011	2013-06-17	paus	tsnake	snake	reptile	i	f
802	2011	2013-06-17	ccau	dragon	lizard	reptile	i	f
803	2011	2013-06-21	dpap	tsnake	snake	reptile	o	f
804	2011	2013-06-21	cino	skink	lizard	reptile	o	f
809	2011	2013-06-21	cpan	skink	lizard	reptile	o	f
812	2011	2013-06-21	rtrog	tsnake	snake	reptile	o	f
813	2011	2013-06-23	mruf	skink	lizard	reptile	o	p
814	2011	2013-06-23	hbin	gecko	lizard	reptile	o	x
815	2011	2013-06-23	dtin	pygo	lizard	reptile	o	f
827	2012	2013-04-25	cburr	turtle	turtle	reptile	o	p
831	2012	2013-04-25	cburr	turtle	turtle	reptile	o	p
832	2012	2013-04-25	cburr	turtle	turtle	reptile	o	p
896	2012	2013-04-25	tmai	asnake	snake	reptile	o	x
897	2012	2013-04-25	mmain	skink	lizard	reptile	o	x
901	2012	2013-04-26	tmai	asnake	snake	reptile	i	f
904	2012	2013-04-26	camax	skink	lizard	reptile	i	f
907	2012	2013-04-26	eiso	skink	lizard	reptile	o	f
909	2012	2013-04-26	cburr	turtle	turtle	reptile	o	p
991	2012	2013-04-26	pwei	tsnake	snake	reptile	i	f
1002	2012	2013-04-26	pwei	tsnake	snake	reptile	o	f
1003	2012	2013-04-26	pwei	tsnake	snake	reptile	o	f
1004	2012	2013-04-26	chal	skink	lizard	reptile	o	x
1006	2012	2013-04-26	dpap	tsnake	snake	reptile	o	x
1007	2012	2013-04-27	crob	skink	lizard	reptile	o	f
1008	2012	2013-04-27	crob	skink	lizard	reptile	o	f
1009	2012	2013-04-27	tmau	asnake	snake	reptile	o	f
1011	2012	2013-04-27	cgra	skink	lizard	reptile	o	f
1013	2012	2013-04-27	tmau	asnake	snake	reptile	i	f
1015	2012	2013-04-27	tmau	asnake	snake	reptile	o	f
1017	2012	2013-04-27	dpap	tsnake	snake	reptile	o	f
1022	2012	2013-04-27	camax	skink	lizard	reptile	o	p
1097	2012	2013-04-27	dpap	tsnake	snake	reptile	i	f
1109	2012	2013-04-27	pwei	tsnake	snake	reptile	o	f
1114	2012	2013-04-27	dpap	tsnake	snake	reptile	o	f
1115	2012	2013-04-27	pwei	tsnake	snake	reptile	o	f
1122	2012	2013-04-27	camax	skink	lizard	reptile	o	f
1124	2012	2013-04-27	tmau	asnake	snake	reptile	o	x
1125	2012	2013-04-28	tmau	asnake	snake	reptile	o	f
1126	2012	2013-04-28	tmau	asnake	snake	reptile	o	f
1128	2012	2013-04-28	dbor	pygo	lizard	reptile	i	f
1132	2012	2013-04-28	cspp	skink	lizard	reptile	o	f
1215	2012	2013-04-28	lbur	pygo	lizard	reptile	o	f
1216	2012	2013-04-28	cino	skink	lizard	reptile	o	f
1219	2012	2013-04-28	vaca	goanna	lizard	reptile	o	f
1221	2012	2013-04-29	forn	tsnake	snake	reptile	o	f
1224	2012	2013-04-29	dpap	tsnake	snake	reptile	o	f
1227	2012	2013-04-29	vsca	goanna	lizard	reptile	i	p
1228	2012	2013-04-29	cgra	skink	lizard	reptile	i	f
1229	2012	2013-04-29	cspp	skink	lizard	reptile	i	p
1233	2012	2013-04-29	cino	skink	lizard	reptile	i	f
1237	2012	2013-04-29	cburr	turtle	turtle	reptile	o	p
1239	2012	2013-04-29	tmau	asnake	snake	reptile	i	f
1292	2012	2013-04-29	dbor	pygo	lizard	reptile	i	f
1365	2012	2013-05-03	pwei	tsnake	snake	reptile	o	f
1370	2012	2013-05-03	pwei	tsnake	snake	reptile	i	f
1377	2012	2013-05-04	cino	skink	lizard	reptile	i	f
1378	2012	2013-05-04	lbur	pygo	lizard	reptile	o	f
1381	2012	2013-05-04	hbin	gecko	lizard	reptile	i	p
1382	2012	2013-05-04	ctri	skink	lizard	reptile	o	f
1383	2012	2013-05-04	tmau	asnake	snake	reptile	o	f
1384	2012	2013-05-04	ctri	skink	lizard	reptile	o	f
1385	2012	2013-05-04	lbur	pygo	lizard	reptile	i	p
1386	2012	2013-05-04	forn	tsnake	snake	reptile	o	f
1387	2012	2013-05-04	ctri	skink	lizard	reptile	o	f
1388	2012	2013-05-04	cino	skink	lizard	reptile	o	p
1391	2012	2013-05-04	cino	skink	lizard	reptile	i	p
1392	2012	2013-05-04	vsca	goanna	lizard	reptile	o	p
1395	2012	2013-05-04	tmau	asnake	snake	reptile	o	p
1402	2012	2013-05-04	pten	skink	lizard	reptile	i	f
1420	2012	2013-05-04	vsca	goanna	lizard	reptile	i	p
1441	2012	2013-05-04	pwei	tsnake	snake	reptile	o	f
1445	2012	2013-05-04	dpap	tsnake	snake	reptile	o	f
1447	2012	2013-05-04	cino	skink	lizard	reptile	o	f
1448	2012	2013-05-05	vgleb	goanna	lizard	reptile	i	f
1449	2012	2013-05-05	dpap	tsnake	snake	reptile	i	f
1452	2012	2013-05-05	crob	skink	lizard	reptile	o	f
1453	2012	2013-05-05	hbin	gecko	lizard	reptile	o	f
1454	2012	2013-05-05	Lchil	tsnake	snake	reptile	o	f
1455	2012	2013-05-05	hbin	gecko	lizard	reptile	o	f
1456	2012	2013-05-05	ctri	skink	lizard	reptile	o	f
1460	2012	2013-05-05	tmau	asnake	snake	reptile	o	f
1461	2012	2013-05-05	tmau	asnake	snake	reptile	i	p
1462	2012	2013-05-05	vsca	goanna	lizard	reptile	o	p
1464	2012	2013-05-05	lbur	pygo	lizard	reptile	i	f
1466	2012	2013-05-05	tmau	asnake	snake	reptile	o	f
1483	2012	2013-05-05	dbor	pygo	lizard	reptile	o	f
1489	2012	2013-05-05	vsca	goanna	lizard	reptile	o	p
1490	2012	2013-05-05	cino	skink	lizard	reptile	i	f
1491	2012	2013-05-05	tmau	asnake	snake	reptile	o	f
1500	2012	2013-05-05	cino	skink	lizard	reptile	o	f
1501	2012	2013-05-05	hbin	gecko	lizard	reptile	i	p
1503	2012	2013-05-05	dpap	tsnake	snake	reptile	o	f
1504	2012	2013-05-05	cino	skink	lizard	reptile	o	f
1505	2012	2013-05-06	cino	skink	lizard	reptile	o	f
1506	2012	2013-05-06	cino	skink	lizard	reptile	i	f
1507	2012	2013-05-06	lbur	pygo	lizard	reptile	o	f
1512	2012	2013-05-06	hbin	gecko	lizard	reptile	i	p
1513	2012	2013-05-06	dpap	tsnake	snake	reptile	o	f
1514	2012	2013-05-06	Rguen	tsnake	snake	reptile	o	f
1515	2012	2013-05-06	cino	skink	lizard	reptile	i	p
1517	2012	2013-05-06	tmau	asnake	snake	reptile	o	p
1524	2012	2013-05-06	cburr	turtle	turtle	reptile	o	p
1525	2012	2013-05-06	cburr	turtle	turtle	reptile	o	p
1544	2012	2013-05-06	Tmul	skink	lizard	reptile	o	f
1553	2012	2013-05-06	dpap	tsnake	snake	reptile	o	f
1554	2012	2013-05-06	mruf	skink	lizard	reptile	o	f
1555	2012	2013-05-06	cino	skink	lizard	reptile	o	f
1556	2012	2013-05-07	camax	skink	lizard	reptile	o	f
1557	2012	2013-05-07	camax	skink	lizard	reptile	o	f
1558	2012	2013-05-07	crob	skink	lizard	reptile	o	f
1561	2012	2013-05-07	lbur	pygo	lizard	reptile	i	f
1562	2012	2013-05-07	vsca	goanna	lizard	reptile	i	p
1563	2012	2013-05-07	crob	skink	lizard	reptile	o	f
1567	2012	2013-05-07	eiso	skink	lizard	reptile	o	p
1568	2012	2013-05-07	ctri	skink	lizard	reptile	o	p
1569	2012	2013-05-07	tmau	asnake	snake	reptile	o	p
1586	2012	2013-05-07	tmau	asnake	snake	reptile	o	f
1589	2012	2013-05-07	cino	skink	lizard	reptile	o	p
1594	2012	2013-05-07	dpap	tsnake	snake	reptile	o	f
1595	2012	2013-05-07	dpap	tsnake	snake	reptile	i	f
1597	2012	2013-05-07	lbur	pygo	lizard	reptile	o	f
1599	2012	2013-05-07	gnana	gecko	lizard	reptile	i	f
1600	2012	2013-05-08	crob	skink	lizard	reptile	o	f
1603	2012	2013-05-08	tmau	asnake	snake	reptile	o	p
1604	2012	2013-05-08	vgou	goanna	lizard	reptile	i	f
1607	2012	2013-05-08	tmau	asnake	snake	reptile	o	f
1620	2012	2013-05-08	lbur	pygo	lizard	reptile	i	f
1621	2012	2013-05-08	dpap	tsnake	snake	reptile	o	f
1624	2012	2013-05-30	camax	skink	lizard	reptile	i	f
1625	2012	2013-05-30	dpap	tsnake	snake	reptile	i	p
1626	2012	2013-05-31	cgra	skink	lizard	reptile	o	f
1627	2012	2013-05-31	cgra	skink	lizard	reptile	o	f
1628	2012	2013-05-31	cgra	skink	lizard	reptile	o	f
1629	2012	2013-05-31	dpap	tsnake	snake	reptile	o	f
1631	2012	2013-06-01	forn	tsnake	snake	reptile	i	f
1632	2012	2013-06-01	hbin	gecko	lizard	reptile	i	f
1633	2012	2013-06-02	crob	skink	lizard	reptile	i	f
1638	2012	2013-06-02	hbin	gecko	lizard	reptile	o	f
1641	2012	2013-06-02	dpap	tsnake	snake	reptile	o	f
1644	2012	2013-06-02	cburr	turtle	turtle	reptile	o	x
1646	2012	2013-06-03	cspp	skink	lizard	reptile	i	p
1649	2012	2013-06-03	cgra	skink	lizard	reptile	o	f
1673	2012	2013-06-04	vsca	goanna	lizard	reptile	i	f
1678	2012	2013-06-05	cspp	skink	lizard	reptile	o	x
1686	2012	2013-06-06	mmain	skink	lizard	reptile	i	p
1690	2012	2013-06-07	vsca	goanna	lizard	reptile	o	f
1693	2012	2013-06-07	crob	skink	lizard	reptile	o	p
1694	2012	2013-06-07	camax	skink	lizard	reptile	i	f
1695	2012	2013-06-07	cocc	gecko	lizard	reptile	o	f
1696	2012	2013-06-07	cgra	skink	lizard	reptile	o	f
1697	2012	2013-06-07	mmain	skink	lizard	reptile	o	f
1699	2012	2013-06-07	hbin	gecko	lizard	reptile	i	p
1700	2012	2013-06-07	crob	skink	lizard	reptile	o	p
1701	2012	2013-06-07	ctri	skink	lizard	reptile	o	p
